# Supplementary material for: Poly[diaqua-μ2-isonicotinato-μ2-oxalato-terbium(III)]
Source: Acta Crystallogr Sect E Struct Rep Online. 2008 Dec 20;65(Pt 1):m117. doi: 10.1107/S1600536808040518 (PMC2968018; doi:10.1107/S1600536808040518)
Supplement: Supplementary file 2 [file e-65-0m117-Isup2.hkl]

# 
# h,k,l, Fc-squared, Fo-squared, sigma(Fo-squared) and status flag 
# 
data_I
_shelx_title ' 11 in C2/c' 
_shelx_refln_list_code          4 
_shelx_F_calc_maximum      578.15 
_exptl_crystal_F_000      1536.00 
_reflns_d_resolution_high  0.8347 
 
loop_ 
 _symmetry_equiv_pos_as_xyz 
 'x, y, z' 
 '-x, y, -z+1/2' 
 'x+1/2, y+1/2, z' 
 '-x+1/2, y+1/2, -z+1/2' 
 '-x, -y, -z' 
 'x, -y, z-1/2' 
 '-x+1/2, -y+1/2, -z' 
 'x+1/2, -y+1/2, z-1/2' 
 
_cell_length_a    17.7957 
_cell_length_b     9.9229 
_cell_length_c    12.9673 
_cell_angle_alpha  90.000 
_cell_angle_beta  112.407 
_cell_angle_gamma  90.000 
 
_shelx_F_squared_multiplier     1.000 
 
loop_ 
 _refln_index_h 
 _refln_index_k 
 _refln_index_l 
 _refln_F_squared_calc 
 _refln_F_squared_meas 
 _refln_F_squared_sigma 
 _refln_observed_status 
   2   0   0    84761.77    83241.05   1514.46 o 
   4   0   0     2195.83     2440.39    178.21 o 
   6   0   0   142191.14   139937.00   2069.21 o 
   8   0   0    85724.31    89782.17   1264.01 o 
  10   0   0      371.88      465.80    141.27 o 
  12   0   0    38311.25    38521.50    781.13 o 
  14   0   0   132476.98   128164.00   2484.03 o 
  16   0   0     8212.90     8392.11    897.06 o 
  18   0   0     5110.81     6404.83    926.33 o 
   1   1   0    26252.21    26851.42    329.85 o 
   3   1   0   221573.09   201939.08   4942.00 o 
   5   1   0   152924.52   141815.69   1885.38 o 
   7   1   0      183.19       47.72     75.01 o 
   9   1   0    87710.08    84139.50    876.60 o 
  11   1   0    91518.99    93119.68    913.88 o 
  13   1   0       82.30     -101.16    356.83 o 
  15   1   0    29150.32    29069.08    825.58 o 
  17   1   0    45717.83    46372.56   1117.05 o 
  19   1   0    13710.88    13750.20   1333.74 o 
   0   2   0   330979.19   301839.38   3719.48 o 
   2   2   0     4385.73     4246.97    124.49 o 
   4   2   0    17779.41    17347.24    342.58 o 
   6   2   0   131547.58   128848.59   1280.24 o 
   8   2   0   125167.95   126062.48   1300.76 o 
  10   2   0     4394.46     4919.38    213.02 o 
  12   2   0    43556.41    45263.85    773.00 o 
  14   2   0    83622.41    81045.30   1509.90 o 
  16   2   0     3086.67     3439.64    381.79 o 
  18   2   0     8919.71     9092.05    546.45 o 
   1   3   0    73764.45    71264.18    759.93 o 
   3   3   0    25207.14    25053.15    381.95 o 
   5   3   0    23359.57    22949.79    412.31 o 
   7   3   0    11185.74    11637.04    244.36 o 
   9   3   0    67786.82    68262.38    787.46 o 
  11   3   0    52574.23    52841.79    950.75 o 
  13   3   0     3051.44     2881.68    276.46 o 
  15   3   0    18215.78    17506.79   1175.73 o 
  17   3   0    18954.06    19548.00    732.99 o 
  19   3   0     8380.63     9323.51    590.61 o 
   0   4   0    51147.75    52142.79    792.02 o 
   2   4   0     3709.91     3522.20    148.56 o 
   4   4   0    14880.89    15466.16    319.46 o 
   6   4   0    46066.99    44713.99    693.84 o 
   8   4   0    24718.92    24408.30    514.62 o 
  10   4   0      857.84      759.59    209.46 o 
  12   4   0    22948.88    23206.84    752.80 o 
  14   4   0    24142.57    23985.18    721.71 o 
  16   4   0     2892.16     1484.53    530.78 o 
  18   4   0     4071.25     3281.74    708.84 o 
   1   5   0    42490.06    45847.36    547.75 o 
   3   5   0    15733.61    14397.59    289.00 o 
   5   5   0    13098.19    12945.60    394.72 o 
   7   5   0       24.48      -60.38    135.64 o 
   9   5   0    13490.47    13290.40    751.84 o 
  11   5   0    14476.50    14755.74    709.72 o 
  13   5   0     2633.25     2341.26    389.64 o 
  15   5   0     9382.08     9583.11    672.68 o 
  17   5   0     5880.21     7181.44    889.36 o 
   0   6   0    17222.38    15858.85    582.32 o 
   2   6   0     3648.85     4061.78    208.83 o 
   4   6   0      163.52       55.27    103.33 o 
   6   6   0     9831.18    10265.65    408.10 o 
   8   6   0     7390.74     8181.40    656.93 o 
  10   6   0     1261.61      966.17    306.59 o 
  12   6   0     5639.59     5862.44    533.66 o 
  14   6   0     2542.84     2811.02    454.00 o 
  16   6   0        5.34     -390.75    260.50 o 
   1   7   0     7670.23     7520.71    316.79 o 
   3   7   0     3556.54     3955.35    291.27 o 
   5   7   0     4026.84     4021.64    299.33 o 
   7   7   0      840.46      619.53    260.90 o 
   9   7   0     1149.07      476.87    394.31 o 
  11   7   0     1968.91     1197.11    497.82 o 
  13   7   0       32.98      -66.53    282.68 o 
  15   7   0     2487.26     2960.25   1212.05 o 
   0   8   0     3533.56     3302.07    612.42 o 
   2   8   0        7.03     -150.07    218.21 o 
   4   8   0        1.68       84.34    277.10 o 
   6   8   0      445.70      500.59    388.46 o 
   8   8   0     3272.97     3540.20    706.99 o 
  10   8   0      995.10      684.81    463.63 o 
  12   8   0      324.64      170.97    421.42 o 
  14   8   0      129.08       44.71    337.05 o 
   1   9   0      166.07      139.01    244.60 o 
   3   9   0     5342.47     5704.19    547.04 o 
   5   9   0     1799.48     1291.38    514.46 o 
   7   9   0      138.32      386.30    482.73 o 
   9   9   0     1497.51     2144.39    667.87 o 
  11   9   0      761.20      893.37    562.82 o 
   0  10   0    17391.46    17223.82   1257.80 o 
   2  10   0     7368.04     7831.17    842.38 o 
   4  10   0      159.08     -304.67    377.37 o 
   6  10   0     6911.59     7191.61   1043.08 o 
   8  10   0     3872.99     5036.13    948.82 o 
  10  10   0       16.16     -199.31    428.51 o 
   1  11   0      760.48      951.79    457.16 o 
   3  11   0    14224.95    12646.08   1260.26 o 
   5  11   0     6993.27     8101.31   1119.17 o 
   7  11   0        0.76      625.97    506.45 o 
 -19   1   1       76.27      859.98    403.64 o 
 -17   1   1      519.55      315.03    318.06 o 
 -15   1   1     4089.94     4096.93    383.94 o 
 -13   1   1      367.37      184.39    217.08 o 
 -11   1   1      138.21       -8.32     83.52 o 
  -9   1   1      194.35      125.59     70.00 o 
  -7   1   1    14659.32    14994.65    259.94 o 
  -5   1   1    26839.01    28119.78    457.23 o 
  -3   1   1      581.78      777.65     39.72 o 
  -1   1   1    16931.86    17327.33    290.68 o 
   1   1   1     1004.56     1092.59    100.53 o 
   3   1   1    21481.07    22450.91    596.93 o 
   5   1   1    26435.36    27685.92    494.75 o 
   7   1   1     2239.81     2289.69    141.25 o 
   9   1   1      279.37      193.74    111.24 o 
  11   1   1     2970.90     3021.93    178.07 o 
  13   1   1     1741.02     2133.44    296.26 o 
  15   1   1     2657.51     2742.57    563.00 o 
  17   1   1      416.11      586.26    280.75 o 
  19   1   1     3874.71     3724.01    915.09 o 
 -18   2   1     6216.58     6646.73    564.85 o 
 -16   2   1     1507.52     2081.32    322.81 o 
 -14   2   1      273.55      -59.78    244.78 o 
 -12   2   1    13011.13    13090.10    366.29 o 
 -10   2   1    24460.54    25461.94    345.76 o 
  -8   2   1     3846.07     4335.50    170.41 o 
  -6   2   1      209.80      175.10     61.10 o 
  -4   2   1     5875.57     5854.73    141.87 o 
  -2   2   1       49.55       33.37     39.70 o 
   0   2   1     2208.92     2066.47    101.36 o 
   2   2   1    24618.17    23854.41    467.04 o 
   4   2   1    18934.57    18824.99    441.59 o 
   6   2   1      219.08      294.19     87.58 o 
   8   2   1    21888.53    22534.09    422.77 o 
  10   2   1    14805.87    15794.87    334.84 o 
  12   2   1     1144.85     1418.80    194.82 o 
  14   2   1    15529.74    15848.88    614.26 o 
  16   2   1    11286.51    10414.93    553.01 o 
  18   2   1     2895.04     2711.25    398.52 o 
 -19   3   1     2729.33     2929.21    410.98 o 
 -17   3   1     3883.23     4097.90    405.38 o 
 -15   3   1    31091.66    29406.34    816.10 o 
 -13   3   1    22768.55    23886.42    862.94 o 
 -11   3   1       26.28       15.17    146.56 o 
  -9   3   1    27701.73    28254.86    420.96 o 
  -7   3   1    33080.79    32655.30    474.62 o 
  -5   3   1     2445.71     2645.49    116.93 o 
  -3   3   1    42587.68    43061.70    513.25 o 
  -1   3   1    80490.20    79454.65    830.60 o 
   1   3   1    77494.77    77351.68   1025.01 o 
   3   3   1      106.18       98.88     75.70 o 
   5   3   1    44326.44    43378.68    714.13 o 
   7   3   1    50630.05    51885.16    666.68 o 
   9   3   1     1214.68     1120.92    159.79 o 
  11   3   1    26254.40    26221.36    727.57 o 
  13   3   1    24374.48    24788.66    629.54 o 
  15   3   1     8504.38     8870.82    523.73 o 
  17   3   1     2274.04     2263.24    379.11 o 
 -18   4   1    23484.00    22616.38   1387.18 o 
 -16   4   1    10073.11     9449.60    517.84 o 
 -14   4   1      438.43      389.82    221.05 o 
 -12   4   1    26023.59    26971.03    637.12 o 
 -10   4   1    31099.18    33086.33   1143.10 o 
  -8   4   1      764.84      674.52    111.97 o 
  -6   4   1    34031.37    34221.61    514.61 o 
  -4   4   1    82438.48    80762.85    941.66 o 
  -2   4   1     9697.09     9224.89    206.66 o 
   0   4   1    19266.66    19665.43    386.29 o 
   2   4   1    84829.25    83685.18    986.69 o 
   4   4   1    54222.47    53588.04    815.84 o 
   6   4   1      479.43      361.07    106.88 o 
   8   4   1    22570.36    22651.22    524.30 o 
  10   4   1    34468.34    33921.66    890.06 o 
  12   4   1     1684.40     1487.62    331.10 o 
  14   4   1    14873.56    14497.17    745.51 o 
  16   4   1    19292.09    18850.37   1239.01 o 
 -17   5   1     9484.39     9058.44    953.44 o 
 -15   5   1    32869.29    32674.63   1162.02 o 
 -13   5   1    24354.62    23849.87    936.65 o 
 -11   5   1     2199.61     1530.54    486.27 o 
  -9   5   1    80766.64    82489.14   1556.20 o 
  -7   5   1    75044.22    76176.98   1164.78 o 
  -5   5   1    12770.58    13020.33    279.58 o 
  -3   5   1    49845.52    49486.27    576.33 o 
  -1   5   1   115483.77   116225.18   1088.96 o 
   1   5   1    66884.91    67968.69    765.08 o 
   3   5   1    11823.36    12693.03    321.24 o 
   5   5   1    89302.55    90853.08   1318.42 o 
   7   5   1    64987.54    64347.11   1002.20 o 
   9   5   1     1905.53     2209.91    550.65 o 
  11   5   1    14387.91    14663.39   1419.38 o 
  13   5   1    29011.78    27445.27   1087.60 o 
  15   5   1     6095.74     6425.18    591.86 o 
  17   5   1     5315.27     4894.73    802.80 o 
 -16   6   1    10707.27    10711.65    746.20 o 
 -14   6   1     5069.24     4837.88    536.51 o 
 -12   6   1    41386.19    39692.93   1248.93 o 
 -10   6   1    30552.66    30445.17   1153.21 o 
  -8   6   1      656.53      755.54    243.62 o 
  -6   6   1    48097.69    46857.16    675.19 o 
  -4   6   1   117834.37   119026.34   1257.57 o 
  -2   6   1    15248.22    15074.63    338.59 o 
   0   6   1    14574.73    15250.03    463.11 o 
   2   6   1    72385.96    72725.99   1111.36 o 
   4   6   1    20928.83    21840.87    878.25 o 
   6   6   1     4396.91     4949.60    323.57 o 
   8   6   1    41392.92    41108.47   1048.11 o 
  10   6   1    49767.96    48023.02   1355.66 o 
  12   6   1     2173.96     2552.74    434.98 o 
  14   6   1    13034.88    12052.06    751.85 o 
  16   6   1    25039.91    24005.42   2350.64 o 
 -15   7   1    33193.97    35014.63   1295.38 o 
 -13   7   1    29983.88    31876.49   1181.38 o 
 -11   7   1      971.47      978.39    490.74 o 
  -9   7   1    79646.39    73191.15   2746.95 o 
  -7   7   1    54010.86    55954.73   2633.43 o 
  -5   7   1     2854.78     2668.74    258.86 o 
  -3   7   1    31514.86    30418.31    737.26 o 
  -1   7   1    57535.80    59447.67    948.25 o 
   1   7   1    30816.08    31463.66   1002.74 o 
   3   7   1     3814.39     3770.20    293.16 o 
   5   7   1    70543.53    73059.67   1563.47 o 
   7   7   1    37191.80    38094.09   1515.67 o 
   9   7   1       82.84      217.49    379.22 o 
  11   7   1    36384.28    36919.80   1888.39 o 
  13   7   1    50947.35    48591.72   1512.40 o 
  15   7   1     8083.09     8898.00    730.33 o 
 -14   8   1     1655.54     1714.34    655.55 o 
 -12   8   1    32375.86    31077.18   1796.59 o 
 -10   8   1    33443.83    30358.17   1731.59 o 
  -8   8   1     1357.38     1442.63    498.75 o 
  -6   8   1    27868.96    29163.53   2299.04 o 
  -4   8   1    71571.38    71547.50   1449.44 o 
  -2   8   1     5748.55     6503.51    542.81 o 
   0   8   1    10533.11    10807.21    658.84 o 
   2   8   1    60572.25    59258.93   1575.43 o 
   4   8   1    17852.74    17039.91   1185.71 o 
   8   8   1    49812.80    47639.29   2200.77 o 
  10   8   1    43369.46    42521.84   2110.50 o 
  12   8   1      994.81      547.11    495.36 o 
  14   8   1    17000.98    16690.98    959.50 o 
 -11   9   1        2.40      192.84    411.26 o 
  -9   9   1    22676.10    19724.94   1434.93 o 
  -7   9   1    34651.94    35234.11   1902.57 o 
  -5   9   1     6556.25     7318.84    927.25 o 
  -3   9   1    16474.49    15624.49    808.00 o 
  -1   9   1    49055.21    50060.23   1500.23 o 
   1   9   1    21067.37    22775.72    959.57 o 
   3   9   1    10683.17    10293.75   1022.44 o 
   5   9   1    57887.93    55760.01   2449.98 o 
   7   9   1    23461.55    20954.09   1464.20 o 
   9   9   1      106.18      109.05    411.87 o 
  11   9   1    14548.89    13003.12   1331.73 o 
  -8  10   1      306.58     -493.05    328.70 o 
  -6  10   1    11547.26    10700.08   1186.33 o 
  -4  10   1    34869.54    38876.98   1390.40 o 
  -2  10   1     3792.09     4278.58    740.42 o 
   0  10   1     8965.51     9521.89    716.76 o 
   2  10   1    40822.66    40103.31   1399.72 o 
   4  10   1    25949.30    25048.49   1629.01 o 
   6  10   1      117.03      853.63    510.45 o 
   8  10   1    17130.29    15562.46   1411.52 o 
  10  10   1    21123.70    21186.68   1597.59 o 
  -7  11   1    14483.88    13330.59   1400.74 o 
  -5  11   1     1018.46     1487.92    609.65 o 
  -3  11   1    11646.38    12259.18    894.04 o 
  -1  11   1    20071.56    20406.60   1039.29 o 
   1  11   1    17366.02    17167.62    985.78 o 
   3  11   1      969.61      784.62    538.79 o 
   5  11   1    13094.66    15299.69   1459.58 o 
 -20   0   2     3762.63     3719.80    792.94 o 
 -18   0   2    13297.81    12763.76   1116.71 o 
 -16   0   2    91724.11    86360.62   2822.43 o 
 -14   0   2    34447.68    35533.11   1005.21 o 
 -12   0   2       30.89       17.08    105.25 o 
 -10   0   2    39334.88    38213.21    595.17 o 
  -8   0   2   240630.16   240532.81   2592.16 o 
  -6   0   2    44426.55    46204.57    746.81 o 
  -4   0   2    66102.33    67284.93   1011.88 o 
  -2   0   2   334258.19   282382.97   4907.70 o 
   0   0   2    81733.42    79780.30   1626.63 o 
   2   0   2      177.64      247.40    162.23 o 
   4   0   2   151540.81   141917.17   2844.70 o 
   6   0   2   210114.70   205841.83   2602.43 o 
   8   0   2     3700.51     4178.43    255.78 o 
  10   0   2    38855.06    38724.00    834.64 o 
  12   0   2    32481.67    32558.48   1009.75 o 
  14   0   2    19481.15    19865.69    795.71 o 
  16   0   2     8694.81     6837.04    873.96 o 
  18   0   2    35369.27    34291.15   1840.95 o 
 -19   1   2    30031.45    29356.19   1172.17 o 
 -17   1   2    32058.92    30973.63    866.93 o 
 -15   1   2     4970.02     5510.07    389.70 o 
 -13   1   2    90931.70    89957.21   1340.12 o 
 -11   1   2    58994.82    60143.52    610.44 o 
  -9   1   2     9570.11    10625.96    204.69 o 
  -7   1   2    36080.96    35012.59    383.37 o 
  -5   1   2   101049.41    97801.45   1754.07 o 
  -3   1   2    50233.15    50960.22    643.23 o 
  -1   1   2    71309.68    65344.83   2136.45 o 
   1   1   2   161963.88   146119.19   1954.91 o 
   3   1   2    92489.25    90191.34   1363.96 o 
   5   1   2      214.17      317.33    102.83 o 
   7   1   2    68224.18    68035.47    758.74 o 
   9   1   2    79142.41    79253.40    826.09 o 
  11   1   2     2609.72     2702.86    195.06 o 
  13   1   2    25938.94    25263.62   1110.69 o 
  15   1   2    58643.24    57969.58   1270.65 o 
  17   1   2     7247.06     7247.85    506.21 o 
 -20   2   2     4096.44     4326.77    545.32 o 
 -18   2   2     3977.63     4812.05    438.91 o 
 -16   2   2    61655.06    61609.89   1848.54 o 
 -14   2   2    35126.57    34263.65    750.06 o 
 -12   2   2     3735.89     4049.09    192.03 o 
 -10   2   2    63780.42    63468.44    736.00 o 
  -8   2   2   228190.30   225398.03   1974.46 o 
  -6   2   2      597.24      487.73     48.61 o 
  -4   2   2    52603.71    52391.94    629.95 o 
  -2   2   2   153859.72   143328.97   1686.27 o 
   0   2   2    23102.95    22910.43    602.71 o 
   2   2   2     2242.11     2109.88    169.02 o 
   4   2   2    92136.38    85465.10   2153.99 o 
   6   2   2   222475.78   221197.27   2412.80 o 
   8   2   2        5.38      -77.76     78.72 o 
  10   2   2    62497.51    63218.46    838.52 o 
  12   2   2    51291.66    49894.23   1081.50 o 
  14   2   2    10294.08    10233.84    521.26 o 
  16   2   2    11256.67    11430.78    818.38 o 
  18   2   2    26971.01    24829.33    882.22 o 
 -19   3   2    23655.66    24116.92    962.88 o 
 -17   3   2    21209.92    19328.08   1399.81 o 
 -15   3   2     4841.60     4656.31    371.91 o 
 -13   3   2    36428.11    36788.25    784.35 o 
 -11   3   2    23614.32    22651.80    469.30 o 
  -9   3   2      121.08       92.10     69.44 o 
  -7   3   2    52469.61    52496.08    521.62 o 
  -5   3   2   154694.28   152993.25   1439.09 o 
  -3   3   2    32253.17    31513.12    551.45 o 
  -1   3   2    49850.63    48968.07    673.95 o 
   1   3   2    75173.05    69814.78    971.20 o 
   3   3   2    32876.86    31549.71    577.24 o 
   5   3   2    25407.69    27212.28    600.65 o 
   7   3   2    83316.34    83101.14    978.89 o 
   9   3   2    66265.70    68105.92    860.92 o 
  11   3   2       56.75      132.50    163.55 o 
  13   3   2    14495.89    14331.50    984.51 o 
  15   3   2    45950.13    44917.34   1095.46 o 
  17   3   2     9665.08     9659.19    573.07 o 
 -18   4   2      600.14     1262.11    559.43 o 
 -16   4   2    26440.38    27472.91    823.04 o 
 -14   4   2    16265.97    17015.34    697.11 o 
 -12   4   2     1435.13     1389.65    211.75 o 
 -10   4   2    17861.33    17629.65    500.67 o 
  -8   4   2    70258.95    71691.02    800.96 o 
  -6   4   2       40.71       11.37     55.87 o 
  -4   4   2    54868.48    56191.64    979.69 o 
  -2   4   2   159528.39   155423.00   1393.86 o 
   0   4   2    19143.26    19661.27    718.42 o 
   2   4   2     9081.21     9554.72    282.13 o 
   4   4   2    35629.38    35207.25    617.80 o 
   6   4   2    36772.68    37260.41    681.86 o 
   8   4   2     6572.14     6644.51    316.32 o 
  10   4   2    48355.32    47828.10   1288.54 o 
  12   4   2    37695.63    36569.68   1153.33 o 
  14   4   2     9125.18     8691.85    886.28 o 
  16   4   2     3945.51     4134.14    726.09 o 
 -17   5   2    10835.85    10935.07    743.57 o 
 -15   5   2     1458.57     1394.93    367.25 o 
 -13   5   2    13605.26    13293.01    729.88 o 
 -11   5   2     6115.22     5842.53    491.18 o 
  -9   5   2     2432.72     2300.16    285.16 o 
  -7   5   2    29371.74    29810.94    612.20 o 
  -5   5   2    43375.15    43069.27    572.36 o 
  -3   5   2     9721.73     9748.93    211.70 o 
  -1   5   2    22522.70    22973.21    401.05 o 
   1   5   2    31534.98    32802.66    505.36 o 
   3   5   2    16687.39    17166.10    459.09 o 
   5   5   2      292.88      594.71    165.89 o 
   7   5   2    35369.36    34956.90    768.52 o 
   9   5   2    14921.84    16126.36    604.71 o 
  11   5   2       15.55      286.63    265.53 o 
  13   5   2     3307.89     3136.51    463.91 o 
  15   5   2    12575.27    11467.76   1027.99 o 
 -16   6   2     9393.63    10407.92    741.51 o 
 -14   6   2     6153.53     6421.81    588.96 o 
 -12   6   2       23.11      -59.65    258.64 o 
 -10   6   2     7069.45     7835.24    555.13 o 
  -8   6   2     4648.62     6032.39    756.28 o 
  -6   6   2     1891.13     2012.86    150.71 o 
  -4   6   2     4720.34     5245.55    204.86 o 
  -2   6   2     9990.92    10115.70    298.10 o 
   0   6   2      458.29      193.97    110.43 o 
   2   6   2       36.61       70.99    111.78 o 
   4   6   2    14074.94    14519.60    510.53 o 
   6   6   2     7883.46     7812.42    512.43 o 
   8   6   2     3116.00     3006.62    598.86 o 
  10   6   2     5840.44     5810.33    518.61 o 
  12   6   2      799.97      647.58    344.17 o 
  14   6   2        5.54      143.96    308.99 o 
 -15   7   2      407.50      193.19    329.60 o 
 -13   7   2     3054.91     2873.57    462.30 o 
 -11   7   2     1167.31     1012.28    477.80 o 
  -9   7   2     9878.34     9932.09    981.47 o 
  -7   7   2     4373.83     4659.34    453.00 o 
  -5   7   2      191.98      150.20    135.42 o 
  -3   7   2     1075.16     1280.27    182.04 o 
  -1   7   2     1204.22     1579.65    274.59 o 
   1   7   2      969.89      567.06    215.53 o 
   3   7   2     2520.54     3064.49    322.62 o 
   5   7   2     8371.41     8829.70    633.77 o 
   7   7   2     4405.96     3978.26    709.15 o 
   9   7   2       33.09      -22.80    312.37 o 
  11   7   2      122.15      155.26    397.09 o 
  13   7   2       79.41      443.48    332.83 o 
 -14   8   2      548.97      -75.78    426.66 o 
 -12   8   2       21.71      162.35    391.85 o 
 -10   8   2     1251.53      756.90    447.92 o 
  -8   8   2     1752.16     1752.85    583.77 o 
  -6   8   2     5334.58     5047.54    397.03 o 
  -4   8   2      770.31      656.30    195.54 o 
  -2   8   2       93.90       76.60    242.44 o 
   0   8   2      822.16      671.26    286.94 o 
   2   8   2      425.58      669.59    273.10 o 
   4   8   2       32.71      161.42    335.47 o 
   6   8   2     5500.00     4283.54    731.95 o 
   8   8   2        6.67       16.33    363.82 o 
  10   8   2        0.97     -199.31    367.51 o 
  12   8   2     1179.60      649.39    485.50 o 
 -13   9   2     2328.14     2383.75    737.80 o 
 -11   9   2     2339.81     2584.61    735.95 o 
  -9   9   2      455.01      646.61    488.27 o 
  -7   9   2      539.62      876.42    503.37 o 
  -5   9   2     4583.78     5353.07    442.85 o 
  -3   9   2       71.57      428.76    218.77 o 
  -1   9   2      816.42     1497.37    371.98 o 
   1   9   2     7178.23     6571.62   1135.81 o 
   3   9   2     3132.40     3345.82    705.76 o 
   5   9   2     1002.05      485.50    446.38 o 
   7   9   2      561.01      145.40    429.74 o 
   9   9   2      936.36     1865.91    603.18 o 
  11   9   2      531.59     1239.32    564.67 o 
 -10  10   2     7388.11     5610.04    999.96 o 
  -8  10   2     6835.01     4717.60    885.97 o 
  -6  10   2      802.81     1226.69    544.03 o 
  -4  10   2     3599.69     3297.53    414.55 o 
  -2  10   2    13443.78    13978.15    706.09 o 
   0  10   2     8428.30     8627.57   1071.73 o 
   2  10   2      976.00     1492.54    583.15 o 
   4  10   2     5376.22     7528.32   1005.50 o 
   6  10   2     3766.67     2626.50    722.40 o 
   8  10   2      172.21      580.69    511.99 o 
  -7  11   2     7392.11     6170.71   1055.71 o 
  -5  11   2     9553.54    10861.20   1272.28 o 
  -3  11   2     2770.62     3171.85    431.46 o 
  -1  11   2      975.64      920.42    313.82 o 
   1  11   2    12229.17    10834.39   1206.66 o 
   3  11   2     4667.80     6065.97   1026.14 o 
   5  11   2       20.89      167.28    499.67 o 
 -19   1   3      667.32      393.51    531.09 o 
 -17   1   3     1268.26     1723.04    339.29 o 
 -15   1   3     1415.42     1600.08    426.73 o 
 -13   1   3     1168.64     1111.27    353.34 o 
 -11   1   3     6719.66     7147.42    142.88 o 
  -9   1   3     3767.07     3996.11    146.44 o 
  -7   1   3     7194.54     7489.79    173.47 o 
  -5   1   3      398.59      519.07     62.99 o 
  -3   1   3    13697.63    14790.04    326.90 o 
  -1   1   3     2474.02     2849.94    172.55 o 
   1   1   3    13053.24    13803.09    448.98 o 
   3   1   3    16424.28    16888.56    515.22 o 
   5   1   3     2891.04     3127.96    155.41 o 
   7   1   3        2.24      -89.11     83.80 o 
   9   1   3       87.86      118.10    112.31 o 
  11   1   3     1011.41      848.85    176.82 o 
  13   1   3     2504.76     2900.83    378.11 o 
  15   1   3      368.82      183.49    268.11 o 
  17   1   3     2082.04     1556.45    356.12 o 
 -20   2   3     2267.66     2828.44    591.15 o 
 -18   2   3      515.51     1041.02    308.98 o 
 -16   2   3       33.42     -109.64    223.65 o 
 -14   2   3    11884.44    12361.52    410.24 o 
 -12   2   3     2254.92     2882.53    271.09 o 
 -10   2   3     2547.44     2634.57    154.52 o 
  -8   2   3    23663.94    24528.86    421.73 o 
  -6   2   3    19898.71    19389.34    256.69 o 
  -4   2   3      268.17      291.53     91.48 o 
  -2   2   3     4349.14     4379.75    357.19 o 
   0   2   3     3001.49     3173.51    199.53 o 
   2   2   3     1038.79     1194.39    161.66 o 
   4   2   3     3358.85     3477.45    163.05 o 
   6   2   3    15369.13    16084.69    318.38 o 
   8   2   3    20616.34    21619.49    437.24 o 
  10   2   3     2302.58     2292.10    275.67 o 
  12   2   3     7841.38     7710.86    449.40 o 
  14   2   3     4229.44     4337.78    412.62 o 
  16   2   3     3101.73     3274.07    483.94 o 
 -19   3   3     2543.18     2337.47    385.47 o 
 -17   3   3    18710.80    18003.92    833.70 o 
 -15   3   3     5412.07     5934.37    485.53 o 
 -13   3   3      715.30      368.20    180.02 o 
 -11   3   3    41908.70    42259.22    674.17 o 
  -9   3   3    37719.97    38049.86    517.63 o 
  -7   3   3     1145.79     1144.72     76.33 o 
  -5   3   3    13389.57    13437.31    241.76 o 
  -3   3   3    43920.82    44593.02    511.45 o 
  -1   3   3    13163.47    13223.05    301.48 o 
   1   3   3      960.45     1015.62    146.44 o 
   3   3   3    43700.67    43346.16    758.34 o 
   5   3   3    38990.45    40026.98    657.77 o 
   7   3   3     1815.65     1861.30    160.14 o 
   9   3   3    13617.39    13951.34    547.85 o 
  11   3   3    26879.93    26697.39    640.36 o 
  13   3   3     7058.38     7057.78    534.16 o 
  15   3   3     1503.31      849.21    310.06 o 
  17   3   3     8252.08     8629.91    570.10 o 
 -18   4   3     7577.28     8452.01    622.77 o 
 -16   4   3      433.72      553.39    261.22 o 
 -14   4   3    29870.81    29122.92   1046.11 o 
 -12   4   3    35705.07    35620.43    756.07 o 
 -10   4   3      126.67       21.76    129.48 o 
  -8   4   3    14241.72    13615.17    249.97 o 
  -6   4   3    46282.39    46167.37    522.97 o 
  -4   4   3     4116.39     3924.15    153.41 o 
  -2   4   3    15564.47    15232.05    281.89 o 
   0   4   3    64595.80    64345.11    799.62 o 
   2   4   3    31256.63    30515.01    618.14 o 
   4   4   3     2709.72     3199.63    262.25 o 
   6   4   3    42747.16    43398.33    795.38 o 
   8   4   3    30761.45    32592.56    854.16 o 
  10   4   3     1509.94      986.73    763.21 o 
  12   4   3    14707.08    13749.54   1210.05 o 
  14   4   3    17788.55    17584.56   1195.88 o 
  16   4   3     4916.83     5500.44   1461.43 o 
 -19   5   3    10225.24    10463.49   1046.47 o 
 -17   5   3    44437.02    45171.80   1468.58 o 
 -15   5   3    32391.09    30481.79   2626.19 o 
 -13   5   3      399.28      698.28    302.24 o 
 -11   5   3    31963.29    32639.55   1070.96 o 
  -9   5   3    72076.45    72996.55   1003.84 o 
  -7   5   3    13620.06    13620.98    321.00 o 
  -5   5   3    31751.70    30614.19    470.51 o 
  -3   5   3   137712.94   137036.97   1316.32 o 
  -1   5   3    36409.79    36111.53    508.82 o 
   1   5   3     8594.09     9040.58    388.50 o 
   3   5   3    77181.67    75182.73   1325.83 o 
   5   5   3    48398.56    48682.98   1167.04 o 
   7   5   3     3396.28     4381.38    380.07 o 
   9   5   3    21235.19    22301.31   1072.03 o 
  11   5   3    41033.90    39535.60   1242.10 o 
  13   5   3     2775.24     2519.81    696.83 o 
  15   5   3     5810.36     5813.67    833.30 o 
 -18   6   3    11325.66    11422.19    822.40 o 
 -16   6   3     2034.59     1764.17    455.36 o 
 -14   6   3    37095.71    34594.96   1300.93 o 
 -12   6   3    51024.13    49079.52   1416.95 o 
 -10   6   3      229.38      141.91    256.24 o 
  -8   6   3    30292.41    28848.32    789.02 o 
  -6   6   3    70876.52    72261.94    883.91 o 
  -4   6   3    19842.43    19992.72    418.58 o 
  -2   6   3    18867.36    18584.68    412.54 o 
   0   6   3   100521.05   100601.20   1445.93 o 
   2   6   3    58618.38    59690.78   1408.16 o 
   4   6   3     2427.22     3215.47    605.03 o 
   6   6   3    55516.49    53970.50   1572.35 o 
   8   6   3    29450.33    26448.61   1475.29 o 
  10   6   3      874.79     1100.15    339.67 o 
  12   6   3    23977.42    23558.96   1203.58 o 
  14   6   3    37941.41    39728.55   1378.72 o 
 -17   7   3    32991.71    31962.12   2837.21 o 
 -15   7   3    26157.83    25436.36   1421.69 o 
 -13   7   3      793.46     1347.34    378.78 o 
 -11   7   3    51266.58    48795.13   2222.33 o 
  -9   7   3    56537.48    52862.11   2236.50 o 
  -7   7   3     5885.41     6374.69    426.35 o 
  -5   7   3    47769.85    48504.50    968.39 o 
  -3   7   3   103930.77   105390.23   1661.83 o 
  -1   7   3    40378.82    41286.10    894.15 o 
   1   7   3     1997.50     2422.83    359.09 o 
   3   7   3    49838.63    50810.75   2103.73 o 
   5   7   3    42954.54    41219.68   1896.10 o 
   7   7   3      793.91      226.11    389.08 o 
   9   7   3    45935.47    45604.88   2121.90 o 
  11   7   3    63746.53    60070.97   2572.28 o 
  13   7   3     4743.20     4445.89    570.92 o 
 -14   8   3    26023.71    25289.70   1689.08 o 
 -12   8   3    32431.71    30610.78   1773.49 o 
 -10   8   3       40.44       89.03    371.83 o 
  -8   8   3    46027.25    43905.32   2065.53 o 
  -6   8   3    57532.29    57303.09   1299.52 o 
  -4   8   3    14677.33    16033.41    635.15 o 
  -2   8   3    13873.87    14474.91    623.12 o 
   0   8   3    61535.89    61821.23   1651.15 o 
   2   8   3    39385.84    36902.86   1813.23 o 
   4   8   3     2444.11     2459.84    621.97 o 
   6   8   3    52411.92    49413.09   2235.88 o 
   8   8   3    36604.98    36501.46   1938.92 o 
  10   8   3     2472.69     2135.76    665.10 o 
  12   8   3    17553.37    19153.80   1478.37 o 
 -13   9   3      545.84     1282.44    608.41 o 
 -11   9   3    23597.06    20816.70   1515.34 o 
  -9   9   3    26942.04    28303.12   1736.52 o 
  -7   9   3     7723.79     6228.31    908.46 o 
  -5   9   3    16066.85    16827.14    696.98 o 
  -3   9   3    55508.78    55411.43   1337.03 o 
  -1   9   3    13287.01    13706.07    655.65 o 
   1   9   3    11657.61    12555.71    755.07 o 
   3   9   3    49218.32    53404.29   2392.99 o 
   5   9   3    30180.26    30228.48   1785.50 o 
   7   9   3      350.15     -139.55    362.28 o 
   9   9   3    12884.35    11499.18   1256.26 o 
 -10  10   3      221.13     -138.01    415.88 o 
  -8  10   3    13073.08    12344.18   1279.06 o 
  -6  10   3    23638.47    23588.91   1589.27 o 
  -4  10   3     2698.41     2604.71    384.78 o 
  -2  10   3     6096.86     6019.08    518.65 o 
   0  10   3    30269.73    30713.42   1011.38 o 
   2  10   3    15934.57    14119.83   1303.39 o 
   4  10   3      580.05      118.60    423.27 o 
   6  10   3    18673.51    18744.70   1573.56 o 
   8  10   3    24004.59    25448.66   1786.12 o 
  -7  11   3     1141.53      964.84    636.76 o 
  -5  11   3     3540.95     3529.38    551.87 o 
  -3  11   3    15891.02    17842.94    833.27 o 
  -1  11   3     3690.59     4402.97    507.04 o 
   1  11   3     1427.32     1726.04    473.09 o 
   3  11   3    14017.62    14827.75   1464.51 o 
 -20   0   4     9614.35     7980.55    987.02 o 
 -18   0   4    51419.05    46029.70   2067.38 o 
 -16   0   4    48456.07    47962.75   1987.28 o 
 -14   0   4     7176.66     7638.03    580.72 o 
 -12   0   4    58197.90    57742.64    966.18 o 
 -10   0   4   140306.34   144100.05   1654.38 o 
  -8   0   4    29194.00    30472.53    426.51 o 
  -6   0   4    56781.95    56761.75    836.72 o 
  -4   0   4    61203.99    55873.49   1253.13 o 
  -2   0   4   258830.09   231124.30   6183.03 o 
   0   0   4   146823.30   138648.61   2890.02 o 
   2   0   4   177089.23   168981.31   2563.38 o 
   4   0   4    53096.98    53320.84    938.23 o 
   6   0   4     1948.62     1821.79    226.40 o 
   8   0   4    62731.87    65630.29   1322.16 o 
  10   0   4    36602.77    36548.54    961.85 o 
  12   0   4    46796.24    49357.37   1338.28 o 
  14   0   4    18046.98    20042.31    858.31 o 
  16   0   4    26730.29    28872.41   1697.40 o 
 -21   1   4    38422.39    36272.75   2091.25 o 
 -19   1   4    17607.63    18227.94    932.96 o 
 -17   1   4     7085.85     7713.36    464.93 o 
 -15   1   4    31164.09    29970.30    711.85 o 
 -13   1   4    65725.63    65389.33   1446.05 o 
 -11   1   4     2180.60     2391.97    151.86 o 
  -9   1   4    85404.60    85945.09    818.50 o 
  -7   1   4   163045.41   156584.59   1331.39 o 
  -5   1   4     2448.29     2020.85    116.95 o 
  -3   1   4    69260.42    67833.80   1229.74 o 
  -1   1   4    29569.17    27499.59    611.01 o 
   1   1   4    61116.82    60686.27    919.25 o 
   3   1   4    20426.57    21256.96    359.62 o 
   5   1   4   130510.64   131935.44   1156.49 o 
   7   1   4    95485.63    95054.75    994.04 o 
   9   1   4      641.44      719.50    173.11 o 
  11   1   4    32136.80    32764.60    710.43 o 
  13   1   4    51971.90    50642.73   1681.31 o 
  15   1   4     7670.92     7859.92    681.40 o 
 -20   2   4     5284.06     5651.62    482.42 o 
 -18   2   4    46660.66    45169.51   1238.42 o 
 -16   2   4    41153.84    43111.84    819.13 o 
 -14   2   4     1810.73     1501.89    236.40 o 
 -12   2   4    69199.29    70703.02    810.70 o 
 -10   2   4   111699.52   112522.81   1136.64 o 
  -8   2   4     1739.42     1788.12    142.97 o 
  -6   2   4    82874.73    83303.83    792.98 o 
  -4   2   4    95125.66    89034.80    975.84 o 
  -2   2   4   135707.88   129836.98   1611.25 o 
   0   2   4     5510.38     5142.63    247.89 o 
   2   2   4   131425.97   127233.20   1499.25 o 
   4   2   4    88594.65    89343.80   1082.95 o 
   6   2   4     2618.54     3208.60    175.57 o 
   8   2   4    50200.66    51979.20    802.99 o 
  10   2   4    40432.17    38538.95    844.39 o 
  12   2   4    21072.45    20823.03    701.20 o 
  14   2   4    21485.57    19856.36    728.57 o 
  16   2   4    32030.16    31789.16    971.54 o 
 -19   3   4     6751.71     6785.34    502.17 o 
 -17   3   4     3281.64     3387.34    381.75 o 
 -15   3   4    29496.39    29440.82    829.44 o 
 -13   3   4    30353.91    29875.54    851.62 o 
 -11   3   4     2148.74     2283.04    168.18 o 
  -9   3   4    51432.12    51497.41    684.80 o 
  -7   3   4   125999.44   123301.44   1052.21 o 
  -5   3   4     3783.75     3840.37    139.70 o 
  -3   3   4     9111.00     9169.83    263.88 o 
  -1   3   4   182668.48   176293.72   1936.09 o 
   1   3   4    89379.17    88790.53   1140.21 o 
   3   3   4      133.63      174.64     99.86 o 
   5   3   4    54684.78    54787.12    828.26 o 
   7   3   4    49192.58    47722.19    721.20 o 
   9   3   4       44.14      295.18    171.04 o 
  11   3   4    13730.58    14236.03    574.74 o 
  13   3   4    55163.98    54080.48   1323.10 o 
  15   3   4     7123.02     6977.89    499.37 o 
 -18   4   4    20969.48    20702.78    759.94 o 
 -16   4   4     8654.77     9151.48    506.03 o 
 -14   4   4      228.53      157.73    227.70 o 
 -12   4   4    22721.49    22212.19    577.38 o 
 -10   4   4    50037.84    49845.99    816.40 o 
  -8   4   4     7774.23     7863.16    203.88 o 
  -6   4   4    37248.03    37773.91    488.93 o 
  -4   4   4    89394.59    89051.80    977.29 o 
  -2   4   4    36376.84    35648.71    549.24 o 
   0   4   4       90.89      108.29     80.34 o 
   2   4   4    77006.05    76796.81   1169.57 o 
   4   4   4    40567.32    38863.24    997.51 o 
   6   4   4      697.34      718.80    311.09 o 
   8   4   4    20089.29    20284.71    694.29 o 
  10   4   4    25835.43    25683.61    951.63 o 
  12   4   4     9620.37     9746.64    931.26 o 
  14   4   4     6408.93     6040.43    604.86 o 
 -19   5   4     3956.45     4504.19    590.34 o 
 -17   5   4      395.41      364.87    317.25 o 
 -15   5   4    15104.90    15205.03    822.78 o 
 -13   5   4    13643.80    12942.30    734.23 o 
 -11   5   4     4953.79     5539.61   1077.28 o 
  -9   5   4     9164.15     9225.43    334.41 o 
  -7   5   4    22969.13    23171.21    381.19 o 
  -5   5   4      723.64      514.00     98.97 o 
  -3   5   4      215.27      247.59     85.28 o 
  -1   5   4    65172.45    67314.39    836.50 o 
   1   5   4    23942.62    23677.44    536.43 o 
   3   5   4      301.17      613.39    201.84 o 
   5   5   4    16710.17    17176.35    811.69 o 
   7   5   4    22565.35    23565.21    744.25 o 
   9   5   4       85.44     -241.99    231.87 o 
  11   5   4     1029.94      992.70    345.34 o 
  13   5   4    22915.10    22449.41   1379.48 o 
  15   5   4      986.37      409.72    511.99 o 
 -18   6   4     7062.30     6090.19    827.29 o 
 -16   6   4     3262.27     9293.18   1097.61 o 
 -14   6   4     1601.73     1444.63    376.24 o 
 -12   6   4     3417.16     3652.07    478.57 o 
 -10   6   4     6454.56     7101.21    747.81 o 
  -8   6   4     1581.84     1739.85    290.72 o 
  -6   6   4     3987.00     3812.49    280.08 o 
  -4   6   4      407.72      543.00    106.97 o 
  -2   6   4       34.24       65.44     99.11 o 
   0   6   4      136.96      191.24    126.82 o 
   2   6   4    13989.94    13409.71    464.65 o 
   4   6   4    10260.20    10485.06    958.68 o 
   6   6   4       24.54       66.23    308.37 o 
   8   6   4     5584.72     4689.26    732.87 o 
  10   6   4     3021.18     3205.93    459.14 o 
  12   6   4      232.18       41.23    297.51 o 
  14   6   4     3726.92     3718.26    785.86 o 
 -17   7   4      109.96     -123.83    341.44 o 
 -15   7   4      884.11     -118.83    598.09 o 
 -13   7   4     2143.80     2666.62    456.62 o 
 -11   7   4      938.96      597.94    461.47 o 
  -9   7   4     2003.21     2521.13    412.69 o 
  -7   7   4     1534.86     1668.14    366.75 o 
  -5   7   4       47.18      110.91    189.06 o 
  -3   7   4      800.19      761.38    190.04 o 
  -1   7   4      469.70      142.73    241.96 o 
   1   7   4       92.99      268.62    195.43 o 
   3   7   4     1099.47     1649.03    500.29 o 
   5   7   4      957.23     1243.01    481.80 o 
   7   7   4     1425.08      883.51    493.82 o 
   9   7   4      159.66      206.09    418.34 o 
  11   7   4       81.54      338.74    321.13 o 
  13   7   4     1975.56     2244.42    463.56 o 
 -14   8   4        3.25     -290.37    296.34 o 
 -12   8   4      387.55       67.46    396.78 o 
 -10   8   4      139.45       25.57    413.41 o 
  -8   8   4      170.66      383.82    223.18 o 
  -6   8   4       10.35      324.94    213.18 o 
  -4   8   4      429.61      308.74    208.84 o 
  -2   8   4      235.56       21.34    190.63 o 
   0   8   4        1.37       95.05    184.02 o 
   2   8   4       30.18     -253.22    168.81 o 
   4   8   4     4134.34     4475.77    796.02 o 
   6   8   4     2985.68     3816.22    762.44 o 
   8   8   4      171.84       38.20    365.36 o 
  10   8   4     1068.30      915.55    493.51 o 
 -13   9   4     2413.45      856.71    542.49 o 
 -11   9   4      666.61      890.29    539.72 o 
  -9   9   4       79.66      138.32    451.92 o 
  -7   9   4      260.30       17.47    388.59 o 
  -5   9   4      795.17      807.78    255.49 o 
  -3   9   4     3080.69     2361.77    344.22 o 
  -1   9   4     2858.71     2983.89    539.50 o 
   1   9   4     2380.41     2088.32    428.57 o 
   3   9   4        4.03     -235.66    416.80 o 
   5   9   4     1897.49     3087.97    734.10 o 
   7   9   4     2767.05     2593.54    721.16 o 
   9   9   4      440.40      283.41    485.81 o 
 -10  10   4     5293.31     6152.22   1041.24 o 
  -8  10   4     2440.55     1382.56    623.82 o 
  -6  10   4     1054.99     1182.22    328.97 o 
  -4  10   4     8123.51     7307.09    556.76 o 
  -2  10   4     4506.85     4865.02    614.17 o 
   0  10   4     2516.31     2658.13    501.90 o 
   2  10   4     4405.73     4253.86    608.59 o 
   4  10   4     5282.16     4757.32    630.66 o 
   6  10   4        5.03     -230.74    373.06 o 
  -7  11   4    10433.25    11376.88   1316.95 o 
  -5  11   4     3509.84     4765.11    527.00 o 
  -3  11   4     2796.44     3147.65    550.58 o 
  -1  11   4     6678.88     7778.24    789.12 o 
   1  11   4     3166.90     2862.37    547.16 o 
   3  11   4      169.26      129.58    523.39 o 
 -21   1   5     2035.87     1774.44    488.21 o 
 -19   1   5     3395.32     3778.71    538.76 o 
 -17   1   5     2960.83     2625.40    544.10 o 
 -15   1   5      400.73      426.21    176.94 o 
 -13   1   5     1151.96     1336.06    210.41 o 
 -11   1   5     1267.40     1358.84    127.38 o 
  -9   1   5      124.47      142.68     52.89 o 
  -7   1   5    16686.19    17208.83    289.34 o 
  -5   1   5    69102.59    69644.25    755.89 o 
  -3   1   5    41941.24    43920.59    583.40 o 
  -1   1   5       11.47      115.77     96.98 o 
   1   1   5     6931.19     7050.04    193.89 o 
   3   1   5     1570.01     1606.07    122.07 o 
   5   1   5      950.68      912.25    125.40 o 
   7   1   5      329.34      390.79    128.68 o 
   9   1   5     2006.03     2218.75    254.15 o 
  11   1   5       31.77      685.32    261.33 o 
  13   1   5       11.77       70.29    268.29 o 
  15   1   5     1731.70     1320.68    384.91 o 
 -20   2   5     3958.04     4531.07    450.81 o 
 -18   2   5      939.19     1366.85    316.00 o 
 -16   2   5     3531.03     3438.42    284.51 o 
 -14   2   5     6624.45     7135.03    337.47 o 
 -12   2   5     1279.12     1183.75    183.50 o 
 -10   2   5    39083.76    41161.71    598.08 o 
  -8   2   5    36786.44    38201.01    472.84 o 
  -6   2   5     4694.29     4958.73    156.87 o 
  -4   2   5    21493.39    22495.52    340.98 o 
  -2   2   5    35013.21    35990.71    456.24 o 
   0   2   5    18387.48    18221.26    329.64 o 
   2   2   5      100.71       45.64     73.65 o 
   4   2   5    11776.85    12227.80    281.44 o 
   6   2   5    10579.57    10570.01    266.93 o 
   8   2   5        7.04      -25.91    131.01 o 
  10   2   5     6747.04     6512.86    450.52 o 
  12   2   5    15380.26    14719.24    626.46 o 
  14   2   5     1097.54     1023.80    359.24 o 
 -19   3   5    15773.03    15903.72    826.18 o 
 -17   3   5    15405.61    15281.65    754.90 o 
 -15   3   5     1516.48     1366.92    287.53 o 
 -13   3   5    33508.26    32990.29    803.93 o 
 -11   3   5    35377.99    35453.83    617.18 o 
  -9   3   5      709.43      699.27    120.62 o 
  -7   3   5    21221.75    21035.43    330.19 o 
  -5   3   5    69111.84    69414.23    790.75 o 
  -3   3   5    27723.63    28744.91    483.63 o 
  -1   3   5       32.67       57.83     84.12 o 
   1   3   5    37130.10    37733.50    667.46 o 
   3   3   5    32713.95    33928.32    585.77 o 
   5   3   5       60.42       23.32    119.64 o 
   7   3   5    22126.34    22312.16    474.79 o 
   9   3   5    31058.71    31295.35    633.83 o 
  11   3   5     1863.77     1998.15    378.28 o 
  13   3   5      658.53     1019.83    298.02 o 
  15   3   5     8476.89     9712.46   1509.64 o 
 -20   4   5     4932.44     3597.19    763.68 o 
 -18   4   5     2340.49     2155.65    361.53 o 
 -16   4   5    22042.98    22480.58    773.93 o 
 -14   4   5    21896.35    21303.90    696.61 o 
 -12   4   5      516.27      516.22    150.93 o 
 -10   4   5    18208.46    18436.64    430.71 o 
  -8   4   5    37152.79    36904.52    483.59 o 
  -6   4   5     7830.07     7722.60    252.67 o 
  -4   4   5    22339.65    23451.54    455.82 o 
  -2   4   5    51899.09    50143.78    774.94 o 
   0   4   5    11168.88    10591.17    373.53 o 
   2   4   5     7070.78     7025.29    394.35 o 
   4   4   5    67980.24    68573.06   1078.36 o 
   6   4   5    32754.54    34059.92    793.20 o 
   8   4   5     2503.15     2782.91    324.91 o 
  10   4   5    17560.29    17004.74    655.68 o 
  12   4   5    29078.29    27921.77   1545.99 o 
  14   4   5     5560.18     5847.25    775.38 o 
 -19   5   5    27692.35    28232.32   1626.85 o 
 -17   5   5    17457.12    16903.51    916.50 o 
 -15   5   5       27.68     -103.00    273.32 o 
 -13   5   5    27670.79    27480.71   1029.84 o 
 -11   5   5    61072.47    61519.58   1309.66 o 
  -9   5   5     7324.03     7229.54    316.64 o 
  -7   5   5     8793.98     9122.94    245.53 o 
  -5   5   5    59710.75    60111.13    777.73 o 
  -3   5   5    12062.82    12421.50    316.78 o 
  -1   5   5     9255.08     9079.82    362.82 o 
   1   5   5    73953.18    76060.92   1170.03 o 
   3   5   5    51901.41    54520.85   1269.55 o 
   5   5   5      855.92      662.56    264.39 o 
   7   5   5    24485.57    25784.92    787.33 o 
   9   5   5    36575.03    37148.81   1000.45 o 
  11   5   5     5223.61     5293.91    455.05 o 
  13   5   5     4884.48     4735.16    801.26 o 
 -18   6   5     3244.25     3464.58    558.36 o 
 -16   6   5    34348.82    33613.37   1280.65 o 
 -14   6   5    24776.94    26843.07   1538.29 o 
 -12   6   5      217.38      168.01    289.77 o 
 -10   6   5    13362.54    13872.97    521.48 o 
  -8   6   5    43197.21    39953.47   1029.19 o 
  -6   6   5    15345.28    16750.72    425.35 o 
  -4   6   5    22501.20    22827.31    845.94 o 
  -2   6   5    71196.43    68136.13   1219.73 o 
   0   6   5    30606.34    29772.69    931.75 o 
   2   6   5     2136.48     2515.53    401.02 o 
   4   6   5    47918.40    46498.66   1431.46 o 
   6   6   5    37604.00    35309.82   1244.95 o 
   8   6   5     4451.03     5346.17    554.90 o 
  10   6   5    21221.56    20406.78    776.41 o 
  12   6   5    31692.77    32684.55   1097.77 o 
 -17   7   5    17131.31    16626.42    977.88 o 
 -15   7   5      285.38      463.98    389.08 o 
 -13   7   5    38376.51    38546.09   1339.85 o 
 -11   7   5    63952.39    60579.88   2559.96 o 
  -9   7   5     1096.02     1226.69    525.70 o 
  -7   7   5    21228.00    21376.51    753.80 o 
  -5   7   5    60242.00    61887.41   1199.09 o 
  -3   7   5    22141.46    21945.67    650.71 o 
  -1   7   5     1440.49     1405.54    267.44 o 
   1   7   5    46039.90    46285.09   1455.71 o 
   3   7   5    66372.93    65959.34   2035.80 o 
   5   7   5      885.21      818.56    299.25 o 
   7   7   5    21376.75    21754.30   1610.68 o 
   9   7   5    37354.52    36858.70   1383.02 o 
  11   7   5     4338.46     3774.90    515.38 o 
 -14   8   5    22203.98    21187.70   1031.49 o 
 -12   8   5        8.41       71.16    387.84 o 
 -10   8   5    28065.13    27321.03   1682.92 o 
  -8   8   5    54539.06    53180.86   1318.05 o 
  -6   8   5    17868.75    18398.30    733.72 o 
  -4   8   5    18776.15    17665.77    705.45 o 
  -2   8   5    56261.64    57149.38   1341.39 o 
   0   8   5    33652.90    33687.66    980.04 o 
   2   8   5      375.52      290.75    252.25 o 
   4   8   5    28190.90    28269.16   1195.99 o 
   6   8   5    35916.87    34231.63   1338.01 o 
   8   8   5     2748.71     3701.99    730.10 o 
  10   8   5    17059.73    17536.55   2115.43 o 
 -13   9   5    18660.78    18863.92   1625.31 o 
 -11   9   5    27744.34    28082.24   1814.77 o 
  -9   9   5     1957.61      573.30    487.66 o 
  -7   9   5    17990.67    18106.37    781.10 o 
  -5   9   5    58457.66    57765.35   1434.65 o 
  -3   9   5    20225.68    21106.78    897.29 o 
  -1   9   5     3390.44     2954.88    467.75 o 
   1   9   5    38298.90    38026.14   1430.50 o 
   3   9   5    27566.65    26434.24   1199.21 o 
   5   9   5      883.58      481.01    369.52 o 
   7   9   5    16412.92    16253.17   1035.75 o 
 -10  10   5    18250.14    17959.77   1539.06 o 
  -8  10   5    23792.80    22835.71   1606.21 o 
  -6  10   5     7402.91     7691.78    595.63 o 
  -4  10   5     9771.13     8571.43    769.24 o 
  -2  10   5    28896.60    29562.28   1021.02 o 
   0  10   5     9608.47    10922.35    966.99 o 
   2  10   5      602.87      276.87    449.15 o 
   4  10   5    21779.70    21527.99   1143.55 o 
  -5  11   5    16079.46    16695.91    859.62 o 
  -3  11   5     2437.45     3110.63    451.30 o 
  -1  11   5     1569.95     2704.68    595.32 o 
   1  11   5    18071.50    17296.51   1115.10 o 
 -20   0   6    42752.33    42415.25   2083.40 o 
 -18   0   6    26856.90    26966.46   1590.81 o 
 -16   0   6      196.57      502.92    352.39 o 
 -14   0   6    55542.78    54813.36    991.49 o 
 -12   0   6    77711.91    76172.48   1378.14 o 
 -10   0   6    38515.89    39260.55    564.11 o 
  -8   0   6    52476.48    55222.82   1219.67 o 
  -6   0   6   151891.75   150347.30   1785.84 o 
  -4   0   6    92255.05    93375.40   1630.03 o 
  -2   0   6    31871.69    32601.43    613.54 o 
   0   0   6   174317.38   174566.44   2098.51 o 
   2   0   6    62141.24    60696.52    955.16 o 
   4   0   6     1199.42     1391.23    189.56 o 
   6   0   6    84838.54    85394.73   1855.30 o 
   8   0   6    89513.82    88873.30   2257.44 o 
  10   0   6    12249.67    11864.58    920.63 o 
  12   0   6     8610.03     7884.47    593.16 o 
  14   0   6    34044.19    31198.56   1757.47 o 
 -21   1   6    10369.08    10931.53   1193.42 o 
 -19   1   6     1152.44     1827.53    451.60 o 
 -17   1   6    35492.05    36695.68    765.55 o 
 -15   1   6    74906.34    76218.85   1172.07 o 
 -13   1   6      577.04      388.20    251.81 o 
 -11   1   6    54312.27    54765.61    671.23 o 
  -9   1   6    81701.48    80776.48    767.69 o 
  -7   1   6     6234.83     6429.26    187.32 o 
  -5   1   6    19197.92    18487.25    321.30 o 
  -3   1   6   196913.00   194143.59   1585.41 o 
  -1   1   6    86606.28    86156.06    794.83 o 
   1   1   6    26257.14    27346.45    380.88 o 
   3   1   6    94079.59    92156.73    929.49 o 
   5   1   6    77550.15    76938.59    890.52 o 
   7   1   6     3015.52     3722.20    352.56 o 
   9   1   6    36558.42    36289.49    849.00 o 
  11   1   6    86107.64    85863.34   1668.14 o 
  13   1   6    12989.48    12508.54    628.96 o 
 -20   2   6    35767.78    35828.70   1187.62 o 
 -18   2   6    29990.57    29097.87    704.87 o 
 -16   2   6      527.06      623.94    226.55 o 
 -14   2   6    60391.74    61368.33    997.32 o 
 -12   2   6    50007.79    50055.21    769.59 o 
 -10   2   6    12038.12    13118.35    306.42 o 
  -8   2   6    86514.85    88532.15    841.27 o 
  -6   2   6    82901.69    81212.16    893.24 o 
  -4   2   6    74620.82    74021.10    794.29 o 
  -2   2   6     2721.47     2930.91    156.08 o 
   0   2   6    91381.29    89386.22    867.81 o 
   2   2   6    48441.36    47059.98    556.88 o 
   4   2   6    16193.82    16780.33    459.34 o 
   6   2   6    54846.92    55867.70    771.00 o 
   8   2   6    53448.60    53815.47   1154.16 o 
  10   2   6     6009.61     5975.81    433.09 o 
  12   2   6    15390.73    14181.71    648.07 o 
  14   2   6    26658.22    27737.73    921.06 o 
 -19   3   6     1760.78     1582.04    349.02 o 
 -17   3   6    26473.57    26100.03    855.71 o 
 -15   3   6    34293.41    33252.23    922.32 o 
 -13   3   6      615.53     1025.81    231.79 o 
 -11   3   6    38712.95    39783.02    685.66 o 
  -9   3   6    48791.14    48007.84    696.01 o 
  -7   3   6    14504.18    14940.90    295.68 o 
  -5   3   6     6695.57     6612.55    202.81 o 
  -3   3   6   103982.66   102062.43   1108.21 o 
  -1   3   6    52435.70    52446.61    736.62 o 
   1   3   6     3417.91     3583.88    227.59 o 
   3   3   6    42103.50    43949.38   1036.47 o 
   5   3   6    28174.10    28203.28    669.01 o 
   7   3   6     2818.92     2735.28    233.34 o 
   9   3   6    14167.09    15259.90    582.67 o 
  11   3   6    26931.56    27018.94    816.51 o 
  13   3   6     4443.29     3988.96    745.04 o 
 -20   4   6     8332.93     9550.47    617.78 o 
 -18   4   6     5287.80     4983.39    454.88 o 
 -16   4   6        6.30     -298.38    231.49 o 
 -14   4   6    37901.59    37750.59    951.44 o 
 -12   4   6    31660.22    31973.30    741.69 o 
 -10   4   6    13131.98    13138.65    371.42 o 
  -8   4   6    20135.66    20324.50    462.46 o 
  -6   4   6    27093.54    26870.63    464.92 o 
  -4   4   6    23495.73    23647.47    459.15 o 
  -2   4   6     9330.75     9400.46    341.08 o 
   0   4   6    54469.89    55007.86    834.72 o 
   2   4   6    10299.63     9909.36    307.61 o 
   4   4   6     4360.49     4950.94    315.78 o 
   6   4   6    11920.99    12585.92    475.44 o 
   8   4   6    17269.66    18238.70    580.87 o 
  10   4   6     3981.97     3865.85    505.88 o 
  12   4   6     8152.07     8939.99    677.52 o 
 -19   5   6     1337.80     1172.92    424.87 o 
 -17   5   6     9123.95     9706.94   1349.60 o 
 -15   5   6    13140.96    12712.10    782.90 o 
 -13   5   6      651.96      484.30    482.26 o 
 -11   5   6     5730.47     6072.00    445.58 o 
  -9   5   6    25371.79    25844.56    633.57 o 
  -7   5   6     3221.71     3374.33    311.38 o 
  -5   5   6      133.56       43.65     80.99 o 
  -3   5   6    21174.56    21925.73    515.46 o 
  -1   5   6     5967.32     5831.42    332.38 o 
   1   5   6     6383.17     6755.77    530.43 o 
   3   5   6    12595.16    14135.58    742.66 o 
   5   5   6    20955.26    23575.29    744.73 o 
   7   5   6      348.73      426.80    215.03 o 
   9   5   6     3450.29     3167.05    379.03 o 
  11   5   6     9620.78     9935.48   1000.88 o 
  13   5   6      972.98      906.00    577.30 o 
 -18   6   6     2603.04     2191.37    503.43 o 
 -16   6   6      465.35      460.36    438.83 o 
 -14   6   6     6588.12     6587.68    664.48 o 
 -12   6   6     4890.82     4867.42    627.51 o 
 -10   6   6      866.72      941.06    269.85 o 
  -8   6   6     1753.15     1852.24    319.97 o 
  -6   6   6     2569.26     2306.95    269.65 o 
  -4   6   6     2131.26     2089.46    262.75 o 
  -2   6   6     1932.23     2308.82    278.50 o 
   0   6   6     9959.27     9912.59    620.33 o 
   2   6   6     2548.66     2896.80    425.89 o 
   4   6   6     1841.97     1914.13    469.02 o 
   6   6   6     4763.50     5757.44    749.97 o 
   8   6   6    12719.88    13339.17    652.87 o 
  10   6   6      855.98      645.70    272.38 o 
  12   6   6     2548.25     3866.13    771.68 o 
 -17   7   6       59.61      527.97    372.99 o 
 -15   7   6     3558.36     4424.00    641.68 o 
 -13   7   6       19.88     -238.80    268.93 o 
 -11   7   6      390.34      477.74    308.67 o 
  -9   7   6     6561.50     7474.64    556.72 o 
  -7   7   6     1097.58      947.71    267.32 o 
  -5   7   6        3.21     -212.08    141.39 o 
  -3   7   6     3834.16     3881.28    399.14 o 
  -1   7   6     1076.19     1610.48    299.22 o 
   1   7   6     1609.34     1143.20    348.52 o 
   3   7   6      110.83      274.60    249.38 o 
   5   7   6     6502.39     6231.87    692.98 o 
   7   7   6      663.33      427.14    295.07 o 
   9   7   6      733.18     1060.35    367.42 o 
 -14   8   6      215.51       64.41    408.95 o 
 -12   8   6      521.72      558.20    472.56 o 
 -10   8   6      618.35      977.65    362.67 o 
  -8   8   6     1234.33     1315.07    326.16 o 
  -6   8   6      187.26      795.00    370.14 o 
  -4   8   6      494.71      298.20    233.03 o 
  -2   8   6      554.14      513.88    331.38 o 
   0   8   6      484.99      297.61    358.27 o 
   2   8   6       11.97     -173.97    205.35 o 
   4   8   6     2622.07     1670.92    409.28 o 
   6   8   6      554.71      -45.53    254.56 o 
   8   8   6       52.47      -34.81    287.55 o 
 -13   9   6       14.90     1021.83    582.85 o 
 -11   9   6     2422.25     2477.40    733.49 o 
  -9   9   6      355.83      735.00    290.29 o 
  -7   9   6     1101.73      867.88    290.66 o 
  -5   9   6     1638.48     2224.95   1092.68 o 
  -3   9   6      390.79      476.53    256.22 o 
  -1   9   6       64.00      282.73    325.46 o 
   1   9   6      175.47       45.46    307.90 o 
   3   9   6     8059.34     6700.00    726.99 o 
   5   9   6     1289.22     1202.62    400.91 o 
   7   9   6      176.53      943.50    386.21 o 
 -10  10   6      642.86      702.37    549.88 o 
  -8  10   6     1636.27     1670.35    467.59 o 
  -6  10   6     7090.41     7822.76    626.54 o 
  -4  10   6      913.65      850.13    396.86 o 
  -2  10   6     1547.01     2329.00   1061.88 o 
   0  10   6     7019.02     6869.23    761.97 o 
   2  10   6     4506.34     4196.79    613.41 o 
   4  10   6        8.85      305.98    319.22 o 
 -21   1   7     4456.60     4322.03    623.64 o 
 -19   1   7     3740.95     3403.61    540.22 o 
 -17   1   7       23.93       30.89    183.93 o 
 -15   1   7      265.83      671.14    207.74 o 
 -13   1   7     2281.39     2544.22    314.27 o 
 -11   1   7     1358.24     1495.43    180.75 o 
  -9   1   7       22.48       26.28     85.04 o 
  -7   1   7    10253.71    10820.61    282.62 o 
  -5   1   7    11415.27    12213.42    253.18 o 
  -3   1   7       50.79        4.35     87.11 o 
  -1   1   7     6540.14     7153.23    230.73 o 
   1   1   7     4685.73     4823.20    201.26 o 
   3   1   7      434.59      259.90    117.88 o 
   5   1   7       50.37      -64.08    140.95 o 
   7   1   7       89.69      218.84    206.12 o 
   9   1   7        5.94     -126.54    190.02 o 
  11   1   7       67.44     -103.06    404.26 o 
  13   1   7     3155.03     3254.09    431.18 o 
 -20   2   7      651.75      875.97    356.33 o 
 -18   2   7     4970.37     5061.14    396.63 o 
 -16   2   7    16689.74    16623.18    581.42 o 
 -14   2   7     1774.80     2024.90    277.22 o 
 -12   2   7     1844.07     2204.42    264.13 o 
 -10   2   7     8255.57     8671.50    248.57 o 
  -8   2   7     1199.16     1025.09    119.56 o 
  -6   2   7     9320.50     9374.14    252.77 o 
  -4   2   7    24755.69    25285.01    410.90 o 
  -2   2   7    16477.84    17210.13    337.94 o 
   0   2   7     2783.67     2808.89    151.96 o 
   2   2   7     4000.17     3884.66    185.14 o 
   4   2   7     7418.43     7800.79    287.10 o 
   6   2   7      848.05      893.36    195.12 o 
   8   2   7     5116.65     4702.61    393.78 o 
  10   2   7    14153.70    14188.81    839.66 o 
  12   2   7      442.76      632.50    311.60 o 
 -19   3   7    11651.51    11339.23   1162.47 o 
 -17   3   7     1501.23      995.49    310.57 o 
 -15   3   7    13652.82    14616.47    559.92 o 
 -13   3   7    33602.57    33804.87    901.91 o 
 -11   3   7     5062.68     5405.52    257.96 o 
  -9   3   7     4673.37     4871.91    241.85 o 
  -7   3   7    19113.55    19450.15    386.27 o 
  -5   3   7    14883.93    15201.23    326.46 o 
  -3   3   7      551.66      474.17    119.46 o 
  -1   3   7    26737.63    26725.51    427.58 o 
   1   3   7    42795.79    42769.54    667.43 o 
   3   3   7     3017.09     3029.40    276.57 o 
   5   3   7     9343.93    10572.26    450.10 o 
   7   3   7    15431.99    15320.18    542.23 o 
   9   3   7     1666.90     1721.01    404.84 o 
  11   3   7     2879.07     2406.09    456.11 o 
  13   3   7    13533.56    13479.93    854.78 o 
 -18   4   7    15365.13    15550.12    789.92 o 
 -16   4   7    15039.48    14401.28    700.49 o 
 -14   4   7        2.12       20.19    190.79 o 
 -12   4   7    33603.43    33491.22    651.44 o 
 -10   4   7    33196.36    33664.16    632.81 o 
  -8   4   7     8850.54     9659.43    329.05 o 
  -6   4   7    16289.06    16278.53    453.88 o 
  -4   4   7    41012.00    40106.70    663.20 o 
  -2   4   7    18396.44    18655.16    474.60 o 
   0   4   7     3019.46     3511.26    273.80 o 
   2   4   7    51565.28    51076.57    961.79 o 
   4   4   7    38115.23    40153.88    863.42 o 
   6   4   7      936.98      944.77    230.88 o 
   8   4   7    14533.97    14602.68    561.57 o 
  10   4   7    29639.79    28230.86   1114.02 o 
  12   4   7     6709.57     5379.75    626.15 o 
 -19   5   7    12291.38    12333.66    870.73 o 
 -17   5   7     1162.14     1549.35    425.04 o 
 -15   5   7    21933.21    22830.97   1527.35 o 
 -13   5   7    33746.20    32560.42    982.34 o 
 -11   5   7     3209.06     3065.48    377.04 o 
  -9   5   7    28540.04    29058.99    885.83 o 
  -7   5   7    81058.17    80491.27   1403.41 o 
  -5   5   7    26940.78    25699.59   1132.86 o 
  -3   5   7     9521.29     9629.03    390.49 o 
  -1   5   7    44763.43    43958.84    975.41 o 
   1   5   7    25244.04    24267.53   2115.13 o 
   3   5   7      644.89      594.93    591.63 o 
   5   5   7    26245.81    26198.26    900.92 o 
   7   5   7    44589.50    45473.30   1167.07 o 
   9   5   7    11467.78    11786.94    631.66 o 
  11   5   7     4180.91     4140.91    765.22 o 
 -18   6   7    22940.14    22809.03   2025.94 o 
 -16   6   7    12515.59    12682.03   1311.25 o 
 -14   6   7       35.50       85.33    310.88 o 
 -12   6   7    43940.30    43008.17   1157.04 o 
 -10   6   7    44045.19    43071.77   1135.78 o 
  -8   6   7     6568.95     6276.90    460.69 o 
  -6   6   7    17983.24    18611.65    732.47 o 
  -4   6   7    56050.40    54094.58   1125.88 o 
  -2   6   7    22705.51    22073.65    776.28 o 
   0   6   7     3542.54     4495.55    402.10 o 
   2   6   7    65912.60    62812.27   2461.38 o 
   4   6   7    45866.76    46049.07   1513.41 o 
   6   6   7      383.31      414.23    294.43 o 
   8   6   7    14553.59    15228.84    962.95 o 
  10   6   7    28160.69    28173.36   1016.12 o 
 -15   7   7    30456.55    31159.66   1273.03 o 
 -13   7   7    39739.30    41103.97   2025.33 o 
 -11   7   7     1297.39     1994.11    361.37 o 
  -9   7   7    17080.20    16454.85    750.39 o 
  -7   7   7    58681.43    58045.41   1786.66 o 
  -5   7   7    12695.96    12843.25    658.79 o 
  -3   7   7     7045.51     6501.49    503.67 o 
  -1   7   7    47981.59    46451.46   1197.31 o 
   1   7   7    36257.31    37090.73   1367.23 o 
   3   7   7      306.75     -115.40    260.49 o 
   5   7   7    18168.67    17565.85    958.49 o 
   7   7   7    36410.61    36131.63   1418.39 o 
   9   7   7     4374.03     5525.49   1038.77 o 
 -14   8   7     1903.94     2234.27    779.39 o 
 -12   8   7    22807.96    23697.96   1674.29 o 
 -10   8   7    41183.72    42493.55   1250.42 o 
  -8   8   7     4552.07     5012.93    614.86 o 
  -6   8   7    11968.35    12472.27    809.37 o 
  -4   8   7    44845.76    44204.43   1227.53 o 
  -2   8   7    23647.70    23901.92    945.82 o 
   0   8   7       53.38       15.19    261.47 o 
   2   8   7    35625.46    34387.05   1374.86 o 
   4   8   7    30666.89    30477.51   2116.67 o 
   6   8   7      196.78      339.71    306.63 o 
 -11   9   7     1916.00     1658.89    676.19 o 
  -9   9   7     6504.12     6914.48    598.16 o 
  -7   9   7    44465.21    44237.51   1316.44 o 
  -5   9   7    18005.24    17571.31    807.30 o 
  -3   9   7     3345.16     4185.17    470.06 o 
  -1   9   7    32691.90    33735.80   1409.65 o 
   1   9   7    19647.29    19605.21   1733.13 o 
   3   9   7      123.09      432.72    318.45 o 
   5   9   7    15484.34    14030.17   1107.47 o 
  -8  10   7     5485.00     5060.22    662.58 o 
  -6  10   7     6942.99     7355.56    640.11 o 
  -4  10   7    20053.06    19953.90    903.39 o 
  -2  10   7    13937.95    12181.76    956.62 o 
   0  10   7       54.87      390.06    442.22 o 
   2  10   7    16705.30    17962.31   1152.15 o 
 -20   0   8    10523.39    11362.10   1193.11 o 
 -18   0   8      157.82       18.52    387.59 o 
 -16   0   8    88396.64    86620.59   2152.75 o 
 -14   0   8    41311.84    42115.71   1382.60 o 
 -12   0   8    17360.33    18546.49    686.06 o 
 -10   0   8    14649.90    14910.04    463.65 o 
  -8   0   8    96289.38    94384.01   1505.05 o 
  -6   0   8    31573.23    31678.96    638.77 o 
  -4   0   8      238.83      540.87    165.65 o 
  -2   0   8   186108.55   182602.08   2461.87 o 
   0   0   8    58019.82    56107.49   1047.70 o 
   2   0   8     2053.15     2167.61    299.56 o 
   4   0   8    27204.74    27329.62    953.30 o 
   6   0   8    55563.19    53813.37   1444.54 o 
   8   0   8     1843.50     2153.88    828.37 o 
  10   0   8     1498.36     2190.42    429.68 o 
  12   0   8    45501.41    45560.52   2133.92 o 
 -21   1   8     3756.95     4526.68    650.51 o 
 -19   1   8    35778.97    39520.44   1518.37 o 
 -17   1   8    24498.33    24485.53    891.61 o 
 -15   1   8       73.69      -43.70    173.86 o 
 -13   1   8    32810.43    34276.33    721.77 o 
 -11   1   8    79731.38    77515.12   1161.16 o 
  -9   1   8    20622.81    20798.61    403.12 o 
  -7   1   8    34191.56    33647.13    456.39 o 
  -5   1   8   141175.23   140429.69   1267.43 o 
  -3   1   8    10276.17    10136.45    274.93 o 
  -1   1   8      176.47      198.11    132.92 o 
   1   1   8    61941.20    61448.01    822.21 o 
   3   1   8    80181.62    82441.53   1001.60 o 
   5   1   8     8316.29     8114.39    321.04 o 
   7   1   8    35774.28    35156.93    789.88 o 
   9   1   8    55392.81    53151.61   1034.05 o 
  11   1   8     7001.00     7652.69    647.44 o 
 -20   2   8    25428.67    24572.20   1003.11 o 
 -18   2   8     1115.16      912.42    280.14 o 
 -16   2   8    51539.81    52190.85    978.44 o 
 -14   2   8    31375.94    31924.78    713.55 o 
 -12   2   8     3717.02     3589.29    264.84 o 
 -10   2   8    30619.91    31203.05    592.13 o 
  -8   2   8    71171.21    69888.42    804.24 o 
  -6   2   8    27076.77    27009.88    667.68 o 
  -4   2   8     1578.37     1480.56    166.03 o 
  -2   2   8    67998.58    67333.13    843.21 o 
   0   2   8    48737.63    48580.58    614.88 o 
   2   2   8      592.78      875.16    153.75 o 
   4   2   8    33772.46    34271.74    602.52 o 
   6   2   8    61478.94    61459.07   1007.18 o 
   8   2   8     1933.58     2568.76    348.20 o 
  10   2   8     4511.09     4433.67    439.51 o 
  12   2   8    28316.27    28660.61   1249.80 o 
 -19   3   8    20993.34    22940.66    850.27 o 
 -17   3   8    30147.06    30291.42    995.72 o 
 -15   3   8      105.17     -168.41    210.85 o 
 -13   3   8    12105.04    12992.72    532.41 o 
 -11   3   8    40308.51    39468.91    725.39 o 
  -9   3   8    11862.41    12102.93    453.58 o 
  -7   3   8    25699.96    26186.71    492.10 o 
  -5   3   8    66750.30    67041.30    892.94 o 
  -3   3   8    29265.04    29160.90    492.47 o 
  -1   3   8     5673.21     5571.97    256.28 o 
   1   3   8    40489.98    40194.94    767.65 o 
   3   3   8    42290.44    40922.71    887.28 o 
   5   3   8     1085.55      909.75    234.25 o 
   7   3   8    30587.93    31544.24    815.32 o 
   9   3   8    22827.80    22229.19    981.14 o 
  11   3   8     5422.81     5035.63    595.91 o 
 -18   4   8       15.69     -288.74    239.40 o 
 -16   4   8    17230.93    17454.20    747.31 o 
 -14   4   8    20398.01    20573.89    652.75 o 
 -12   4   8     5693.89     5793.57    336.68 o 
 -10   4   8    11477.90    11752.71    432.68 o 
  -8   4   8    49708.54    49712.54   1064.83 o 
  -6   4   8    17374.20    18944.72    596.70 o 
  -4   4   8    18876.72    20283.56    571.53 o 
  -2   4   8    25817.72    26279.96    646.95 o 
   0   4   8    18831.98    19697.39    617.39 o 
   2   4   8      209.68      157.10    187.23 o 
   4   4   8    17999.60    18710.74    610.22 o 
   6   4   8    25920.61    27129.79    757.08 o 
   8   4   8      866.11      749.84    299.41 o 
  10   4   8     6939.94     7354.77   1522.88 o 
 -17   5   8    13834.99    14191.52    985.32 o 
 -15   5   8     1352.85      917.33    657.24 o 
 -13   5   8     6016.09     6577.51    525.86 o 
 -11   5   8    22521.26    21531.18    815.97 o 
  -9   5   8     5699.06     5675.94    482.92 o 
  -7   5   8     5176.17     5327.56    401.67 o 
  -5   5   8    19084.44    19437.99    568.21 o 
  -3   5   8    15527.92    16757.40    523.16 o 
  -1   5   8     2259.63     2583.80    301.73 o 
   1   5   8    13194.86    13356.27    818.88 o 
   3   5   8    10846.05    10743.45    758.34 o 
   5   5   8      345.93      311.96    254.40 o 
   7   5   8    15264.77    15411.62    790.02 o 
   9   5   8     7416.87     7940.73    666.69 o 
 -16   6   8     5439.35     4648.90    609.62 o 
 -14   6   8     2325.04     1241.24    414.96 o 
 -12   6   8       31.25       10.64    250.46 o 
 -10   6   8     4135.67     3778.63    430.02 o 
  -8   6   8    14312.14    14647.46    932.24 o 
  -6   6   8     5304.11     5241.15    395.27 o 
  -4   6   8     1544.00     1880.92    378.28 o 
  -2   6   8     1475.61     1420.45    295.97 o 
   0   6   8     3960.42     3802.76    541.65 o 
   2   6   8        1.12      -97.71    242.06 o 
   4   6   8     9077.65     9123.43    756.24 o 
   6   6   8    10507.56    10899.05    831.12 o 
   8   6   8      272.40      166.34    270.72 o 
 -15   7   8      229.64       81.59    338.10 o 
 -13   7   8       95.26     -207.24    304.63 o 
 -11   7   8     2767.92     2903.57    415.14 o 
  -9   7   8      226.00       82.10    247.26 o 
  -7   7   8      164.59      105.03    249.12 o 
  -5   7   8     1221.11     1126.43    291.62 o 
  -3   7   8      768.93     1052.97    285.40 o 
  -1   7   8       11.08      148.08    273.65 o 
   1   7   8      290.53      930.04    358.39 o 
   3   7   8      950.22      955.30    377.13 o 
   5   7   8      850.13      586.40    352.66 o 
   7   7   8      788.49      994.20    470.10 o 
 -14   8   8      825.16      675.72    397.72 o 
 -12   8   8      366.45       93.39    335.96 o 
 -10   8   8     2319.05     1916.27    403.31 o 
  -8   8   8      698.54      404.56    493.15 o 
  -6   8   8      256.86      580.54    284.80 o 
  -4   8   8     2141.12     2083.71    467.39 o 
  -2   8   8       63.10     -184.65    287.82 o 
   0   8   8      261.89      138.73    276.71 o 
   2   8   8      137.39       81.74    287.99 o 
   4   8   8      676.70      718.55    540.64 o 
   6   8   8      350.28      334.60    339.32 o 
 -11   9   8     3640.80     3869.51    622.45 o 
  -9   9   8      224.34      119.29    292.52 o 
  -7   9   8      779.02      983.46    331.73 o 
  -5   9   8     3504.40     4199.89    489.69 o 
  -3   9   8     1645.81     1740.57    631.98 o 
  -1   9   8       27.92      122.83    300.55 o 
   1   9   8     3812.41     4953.26    879.04 o 
   3   9   8     1415.77     1242.48    429.46 o 
  -6  10   8     1578.49     1611.37    384.56 o 
  -4  10   8      164.51      428.74    367.46 o 
  -2  10   8    11587.74    11311.45    983.57 o 
 -19   1   9       21.52       67.60    271.91 o 
 -17   1   9     1037.01      446.27    283.31 o 
 -15   1   9      498.52      706.68    205.10 o 
 -13   1   9      286.47      429.39    231.78 o 
 -11   1   9      107.93       63.62    187.92 o 
  -9   1   9      795.68      567.82    155.27 o 
  -7   1   9      292.73      380.30    114.57 o 
  -5   1   9     1193.04     1278.70    162.02 o 
  -3   1   9     5145.73     5274.03    239.29 o 
  -1   1   9      256.29      284.52    155.16 o 
   1   1   9     1103.59      987.62    186.29 o 
   3   1   9     2841.71     2903.01    262.21 o 
   5   1   9      910.49     1080.71    243.42 o 
   7   1   9     1008.22     1076.86    447.13 o 
   9   1   9       71.21      367.55    438.63 o 
  11   1   9       85.43      362.22    318.40 o 
 -20   2   9     5172.44     5345.15    471.92 o 
 -18   2   9     1284.94     1555.74    286.33 o 
 -16   2   9      270.57      337.57    228.72 o 
 -14   2   9     4174.41     4303.97    358.62 o 
 -12   2   9     8070.72     9117.92    371.59 o 
 -10   2   9       98.49      -44.55    157.88 o 
  -8   2   9     3250.28     3534.22    235.31 o 
  -6   2   9     5427.11     5784.50    262.60 o 
  -4   2   9      200.35      199.49    156.17 o 
  -2   2   9     6375.65     6305.60    305.99 o 
   0   2   9    14182.94    14316.33    422.18 o 
   2   2   9    12675.22    12969.82    385.14 o 
   4   2   9     1348.68     1488.04    198.22 o 
   6   2   9     2129.75     2067.56    325.05 o 
   8   2   9     5225.89     4432.22    423.42 o 
  10   2   9     1941.99     1882.90    371.74 o 
 -19   3   9      246.24      302.69    303.82 o 
 -17   3   9    17221.25    18128.21    680.57 o 
 -15   3   9    18524.66    19306.95    678.74 o 
 -13   3   9      916.77      851.81    260.77 o 
 -11   3   9     5144.70     4978.24    336.91 o 
  -9   3   9     9324.87     9653.59    468.27 o 
  -7   3   9     3599.04     3927.18    289.25 o 
  -5   3   9     1481.94     1692.98    207.89 o 
  -3   3   9    18453.04    19160.10    446.29 o 
  -1   3   9    19158.49    20088.17    473.37 o 
   1   3   9      450.75      341.68    216.12 o 
   3   3   9     9315.74    10048.55    480.02 o 
   5   3   9    12124.91    12953.43    851.69 o 
   7   3   9     1303.31     1705.09    699.91 o 
   9   3   9     5201.23     4645.38    581.35 o 
 -18   4   9     8635.96     8743.12    592.92 o 
 -16   4   9      104.05      176.40    237.99 o 
 -14   4   9    22703.24    21791.29    698.76 o 
 -12   4   9    31449.76    32104.12    819.15 o 
 -10   4   9     5840.95     5755.06    378.10 o 
  -8   4   9    10177.55    10477.53    613.95 o 
  -6   4   9    46912.52    46404.31    941.21 o 
  -4   4   9    23018.29    23092.41    642.71 o 
  -2   4   9     1454.07     1459.75    282.27 o 
   0   4   9    24565.05    25452.23    633.40 o 
   2   4   9    27966.95    28198.65    755.76 o 
   4   4   9       28.67     -161.00    193.66 o 
   6   4   9     9608.93     8705.72    523.17 o 
   8   4   9    25893.89    24200.28   2308.28 o 
 -17   5   9    13375.26    13960.56   1173.70 o 
 -15   5   9    28626.79    27546.21   2082.09 o 
 -13   5   9     3374.23     3380.74    451.27 o 
 -11   5   9    29398.19    28724.94    975.02 o 
  -9   5   9    66989.20    65868.55   1536.52 o 
  -7   5   9    32713.95    32741.69    882.21 o 
  -5   5   9     1438.56     1832.31    260.26 o 
  -3   5   9    31885.68    31160.54   1291.51 o 
  -1   5   9    25361.09    26356.43   1231.80 o 
   1   5   9       74.95      -11.11    234.41 o 
   3   5   9    19936.37    20560.34    676.05 o 
   5   5   9    31117.41    32296.79    872.91 o 
   7   5   9     5428.42     4918.57    432.66 o 
   9   5   9     4915.85     4850.76    619.11 o 
 -16   6   9        8.27      374.71    383.84 o 
 -14   6   9    24608.79    23699.46    913.31 o 
 -12   6   9    27896.65    26635.28    967.34 o 
 -10   6   9     8091.30     8864.34    603.43 o 
  -8   6   9    12325.37    11474.55    574.97 o 
  -6   6   9    69676.78    65886.55   1324.13 o 
  -4   6   9    39082.04    39793.06   1176.77 o 
  -2   6   9      960.43      682.86    277.48 o 
   0   6   9    38388.82    37100.84   2911.30 o 
   2   6   9    35379.36    37001.86   2007.00 o 
   4   6   9      403.92      170.07    311.51 o 
   6   6   9    13666.13    15557.43   1396.84 o 
 -15   7   9    33483.77    32428.36   1531.97 o 
 -13   7   9     4862.40     4487.92    515.47 o 
 -11   7   9    19638.90    20217.43    855.89 o 
  -9   7   9    33255.87    34517.76    959.57 o 
  -7   7   9     8417.66     8450.79    638.34 o 
  -5   7   9     5504.45     5623.86    529.77 o 
  -3   7   9    45339.13    44770.46   1270.26 o 
  -1   7   9    35115.53    34144.55   1966.79 o 
   1   7   9     2268.92     1863.10    598.71 o 
   3   7   9    26182.63    28029.10   1300.23 o 
   5   7   9    27869.62    26118.97   1264.10 o 
 -12   8   9    22949.35    23469.83    951.91 o 
 -10   8   9     4758.01     5839.72    596.29 o 
  -8   8   9     7567.14     8424.97    669.18 o 
  -6   8   9    40133.76    39860.44   1381.72 o 
  -4   8   9    15830.80    15409.83    802.23 o 
  -2   8   9     2292.72     1668.43    719.93 o 
   0   8   9    33585.87    34490.07   1479.74 o 
   2   8   9    26371.51    28043.87   1335.83 o 
   4   8   9     1602.70     1197.36    444.76 o 
  -9   9   9    26828.94    26511.73   2283.74 o 
  -7   9   9     8403.30     7989.26    670.36 o 
  -5   9   9     2425.51     2567.27    436.93 o 
  -3   9   9    26370.47    26375.37   1799.67 o 
  -1   9   9    14123.53    14830.49   1076.19 o 
   1   9   9       43.93      201.61    346.41 o 
 -20   0  10     2051.14     1301.50    505.73 o 
 -18   0  10    35067.62    33668.32   1617.44 o 
 -16   0  10    29493.43    29638.90   1265.32 o 
 -14   0  10     4730.20     4914.19    725.01 o 
 -12   0  10    20822.36    21506.38    945.87 o 
 -10   0  10   117240.15   112540.85   1941.04 o 
  -8   0  10    35472.75    34484.28    789.81 o 
  -6   0  10     7123.85     7266.48    401.38 o 
  -4   0  10    49951.72    50400.66   1131.91 o 
  -2   0  10    48555.39    48687.77   1114.22 o 
   0   0  10      533.18      855.91    418.05 o 
   2   0  10    22508.80    22876.02    889.46 o 
   4   0  10    45399.72    47811.64   1383.06 o 
   6   0  10      942.08      922.88    366.48 o 
   8   0  10    10043.16     9505.25    698.83 o 
 -19   1  10    17663.76    17392.09    757.46 o 
 -17   1  10       53.38     -159.80    230.43 o 
 -15   1  10    44176.27    43836.60    886.77 o 
 -13   1  10    71833.60    71876.21   1180.84 o 
 -11   1  10     7281.90     7823.89    381.31 o 
  -9   1  10    27067.40    26506.14    587.85 o 
  -7   1  10    70272.56    69764.80   1134.24 o 
  -5   1  10    27522.64    27777.68    524.75 o 
  -3   1  10       33.70      -61.19    163.71 o 
  -1   1  10    79622.02    79015.30   1073.77 o 
   1   1  10    44593.96    47141.14    785.58 o 
   3   1  10      527.49      169.98    218.22 o 
   5   1  10    24624.17    24847.29    684.23 o 
   7   1  10    33949.30    33884.99    909.07 o 
   9   1  10    13902.50    14598.13    699.97 o 
 -18   2  10    23116.27    23029.72    688.67 o 
 -16   2  10    31071.92    31181.31    774.71 o 
 -14   2  10     2614.72     2453.30    271.41 o 
 -12   2  10    13219.07    13695.67    502.27 o 
 -10   2  10    72800.50    69885.73   1052.84 o 
  -8   2  10     8889.39     8770.36    364.74 o 
  -6   2  10     5830.43     6006.60    317.02 o 
  -4   2  10    31274.18    30380.41    677.23 o 
  -2   2  10    46171.21    46316.32    856.54 o 
   0   2  10      738.01     1019.79    212.03 o 
   2   2  10    23880.79    24612.27    613.42 o 
   4   2  10    66089.69    64754.37   1083.56 o 
   6   2  10     2552.95     3075.30    492.63 o 
   8   2  10     6075.22     6330.58    645.91 o 
 -19   3  10    16519.52    17078.86    796.69 o 
 -17   3  10      419.03       81.21    261.16 o 
 -15   3  10    10735.81    10578.38    551.53 o 
 -13   3  10    28811.54    28292.29   1121.58 o 
 -11   3  10     2238.44     2403.47    502.36 o 
  -9   3  10     9765.59     9538.66    421.70 o 
  -7   3  10    41914.93    40857.86   1015.96 o 
  -5   3  10    15186.07    15463.81    461.07 o 
  -3   3  10      410.56      293.46    188.20 o 
  -1   3  10    59617.77    58124.94   1041.87 o 
   1   3  10    44052.19    42225.04    969.70 o 
   3   3  10      296.22      586.80    246.63 o 
   5   3  10    16361.44    16205.50    637.54 o 
   7   3  10    24267.50    24875.63   1085.67 o 
   9   3  10     7639.26     6670.66    671.23 o 
 -18   4  10     5836.27     6694.92    560.71 o 
 -16   4  10    17810.93    17742.65    687.49 o 
 -14   4  10     6145.35     6230.29    448.87 o 
 -12   4  10     2692.84     2641.23    436.24 o 
 -10   4  10    29834.12    30113.88   1152.16 o 
  -8   4  10     2526.45     2953.83    445.79 o 
  -6   4  10     9909.51     9967.16    668.09 o 
  -4   4  10    27534.18    28846.94    832.00 o 
  -2   4  10    34382.58    33035.23    756.91 o 
   0   4  10       83.64        2.50    199.00 o 
   2   4  10     6003.36     5810.16    424.82 o 
   4   4  10    20855.48    21673.48   1204.98 o 
   6   4  10      900.72      605.69    296.89 o 
   8   4  10     3792.48     4094.74    595.16 o 
 -17   5  10      178.55      174.36    384.60 o 
 -15   5  10     3515.07     3015.55    460.71 o 
 -13   5  10     7978.87     7135.35    587.91 o 
 -11   5  10     4395.82     3974.08    485.66 o 
  -9   5  10     4625.08     5265.48    763.89 o 
  -7   5  10    15011.22    14900.33    740.74 o 
  -5   5  10     8857.73     9011.55    520.62 o 
  -3   5  10      920.84      887.70    263.81 o 
  -1   5  10    12369.10    11906.81    667.15 o 
   1   5  10     7930.13     7245.30    564.92 o 
   3   5  10     1055.30      929.23    274.48 o 
   5   5  10     8755.09     8708.63    530.79 o 
   7   5  10     5345.56     5591.61    547.08 o 
 -16   6  10     2905.90     3526.82    612.20 o 
 -14   6  10      372.83      -14.64    295.33 o 
 -12   6  10     8021.79     7486.82    603.04 o 
 -10   6  10     5574.17     5701.09    650.55 o 
  -8   6  10     4311.37     4027.77    423.11 o 
  -6   6  10       25.83      103.17    234.41 o 
  -4   6  10      740.16      543.52    255.77 o 
  -2   6  10     6951.42     7197.29   1068.20 o 
   0   6  10        0.39     -279.10    244.77 o 
   2   6  10     5312.33     5140.27    680.52 o 
   4   6  10     1962.63     1575.32    463.07 o 
   6   6  10      428.19       74.01    356.17 o 
 -13   7  10     1183.81      836.28    387.42 o 
 -11   7  10     4117.08     5442.41    553.04 o 
  -9   7  10     1810.81     1441.58    333.60 o 
  -7   7  10      172.29      136.82    262.21 o 
  -5   7  10       33.36      169.91    275.08 o 
  -3   7  10      487.09      125.21    561.28 o 
  -1   7  10      981.52      794.38    392.47 o 
   1   7  10      383.68      649.88    641.07 o 
   3   7  10     1342.61     1743.06    500.61 o 
 -12   8  10      160.13      432.04    337.59 o 
 -10   8  10      879.48      307.28    315.87 o 
  -8   8  10       27.90      -40.36    265.28 o 
  -6   8  10      468.28      325.47    298.02 o 
  -4   8  10      112.11      233.52    267.00 o 
  -2   8  10        2.36      276.19    400.01 o 
   0   8  10      309.79     1227.49    449.32 o 
  -7   9  10     3318.63     3555.85    678.16 o 
  -5   9  10     3451.74     3535.14    505.40 o 
 -19   1  11     1757.68     2131.76    400.40 o 
 -17   1  11      168.60     -103.60    240.98 o 
 -15   1  11      205.20       67.00    214.27 o 
 -13   1  11     1452.11     1644.08    416.22 o 
 -11   1  11     3533.56     3211.55    348.75 o 
  -9   1  11     2138.93     1697.53    222.47 o 
  -7   1  11      363.16      447.11    183.76 o 
  -5   1  11     3714.10     3919.46    256.88 o 
  -3   1  11      675.56      668.28    183.90 o 
  -1   1  11     1881.80     1900.45    219.41 o 
   1   1  11     6661.57     7242.16    407.53 o 
   3   1  11     4631.39     4226.65    347.92 o 
   5   1  11      997.54      460.35    283.15 o 
   7   1  11       17.38        3.00    293.39 o 
 -18   2  11      202.32       57.64    244.17 o 
 -16   2  11     8139.12     8595.49    590.52 o 
 -14   2  11     8897.98     8891.52    409.99 o 
 -12   2  11      767.88      749.38    351.10 o 
 -10   2  11     6271.18     6124.39    369.69 o 
  -8   2  11    16242.67    15863.57    526.46 o 
  -6   2  11     3370.90     2719.66    281.44 o 
  -4   2  11     3828.95     3801.88    306.12 o 
  -2   2  11    11465.83    11365.80    511.31 o 
   0   2  11    10296.81    10884.78    438.42 o 
   2   2  11      179.26      192.06    212.01 o 
   4   2  11     5010.55     4306.53    554.08 o 
   6   2  11    12138.03    11203.83   1072.81 o 
 -17   3  11     6647.47     7208.16    510.00 o 
 -15   3  11      346.32      147.29    278.30 o 
 -13   3  11     8695.20     8729.51    523.54 o 
 -11   3  11    17127.11    17343.10    513.60 o 
  -9   3  11     4386.67     5088.48    350.79 o 
  -7   3  11      689.78      567.08    217.34 o 
  -5   3  11    18113.95    18239.08    547.90 o 
  -3   3  11    13318.83    13026.44    745.40 o 
  -1   3  11      242.55      209.27    232.37 o 
   1   3  11    12606.92    12718.31    580.95 o 
   3   3  11    13768.39    13727.42    607.54 o 
   5   3  11      730.38      391.85    366.50 o 
   7   3  11     4777.19     5612.00    657.77 o 
 -16   4  11    12821.94    13923.12    705.07 o 
 -14   4  11    23668.28    23186.05   1251.45 o 
 -12   4  11     1472.86     1302.16    297.88 o 
 -10   4  11     7285.66     8194.97    621.30 o 
  -8   4  11    36378.69    35669.88   1125.25 o 
  -6   4  11    17505.14    17446.38    808.14 o 
  -4   4  11      357.95      605.76    299.50 o 
  -2   4  11    16819.96    16727.70    597.83 o 
   0   4  11    22000.15    20697.02   1305.87 o 
   2   4  11      372.37      407.49    255.16 o 
   4   4  11     9742.88    11142.03    583.75 o 
   6   4  11    17557.24    16636.22    963.26 o 
 -15   5  11     2889.42     2532.13    451.35 o 
 -13   5  11     6152.94     5700.11    566.56 o 
 -11   5  11    33520.42    33595.80   1207.05 o 
  -9   5  11    13172.28    14307.40    778.43 o 
  -7   5  11     1731.23     1850.43    393.83 o 
  -5   5  11    31497.34    30596.29    919.30 o 
  -3   5  11    14464.18    14758.52   1027.66 o 
  -1   5  11      253.13      517.39    300.56 o 
   1   5  11    10086.23     9998.75    554.83 o 
   3   5  11    14008.62    14551.36    659.11 o 
   5   5  11     3188.96     3389.28    419.25 o 
 -14   6  11    28780.14    25998.39   1033.11 o 
 -12   6  11     3896.01     4139.72    533.16 o 
 -10   6  11     5768.13     6579.51    745.41 o 
  -8   6  11    27277.97    28027.26   1035.66 o 
  -6   6  11    16725.67    16003.39    712.90 o 
  -4   6  11     1069.86      817.73    289.25 o 
  -2   6  11    23006.83    22895.73    937.77 o 
   0   6  11    34832.42    35328.17   1159.56 o 
   2   6  11     1367.08     1342.81    400.81 o 
 -13   7  11     8913.00     9539.41   1125.51 o 
 -11   7  11    19480.75    18852.37    915.63 o 
  -9   7  11     8267.69     7123.29    627.61 o 
  -7   7  11     4228.77     4039.02    604.18 o 
  -5   7  11    33288.74    33112.86    984.33 o 
  -3   7  11    19381.59    18747.46   1191.30 o 
  -1   7  11      161.50        0.03    330.95 o 
   1   7  11    16431.23    16556.13   1153.41 o 
  -8   8  11    24632.53    24335.73   1056.37 o 
  -6   8  11    11693.71    11221.13    787.58 o 
  -4   8  11     2546.88     2222.56    558.87 o 
  -2   8  11    21219.12    22395.29   1334.00 o 
 -18   0  12    44079.24    46642.75   1730.11 o 
 -16   0  12     1117.56      897.55    658.78 o 
 -14   0  12    14002.90    13787.79    901.64 o 
 -12   0  12    42156.14    41419.91   1558.93 o 
 -10   0  12    18777.39    16368.34    641.85 o 
  -8   0  12     5498.27     6128.83    438.54 o 
  -6   0  12    28062.39    28222.45   1078.17 o 
  -4   0  12    87452.54    84546.06   2358.13 o 
  -2   0  12     1608.17     1458.09    323.57 o 
   0   0  12    20839.14    20271.44    757.61 o 
   2   0  12    23097.78    22701.92    944.99 o 
   4   0  12     1196.01      978.34    376.03 o 
   6   0  12    16443.84    16550.31    864.56 o 
 -17   1  12    14878.63    14997.94    626.68 o 
 -15   1  12    39033.43    36825.18   1101.43 o 
 -13   1  12     5097.66     5444.09    497.74 o 
 -11   1  12    13203.64    12973.93    503.28 o 
  -9   1  12    66634.14    61993.01   1087.69 o 
  -7   1  12    37468.83    38253.78    812.22 o 
  -5   1  12     3504.80     3456.69    307.66 o 
  -3   1  12    34320.55    35044.35    781.00 o 
  -1   1  12    31221.40    32199.71    737.07 o 
   1   1  12     1541.79     1728.45    255.24 o 
   3   1  12    16938.47    17534.24    601.23 o 
   5   1  12    40503.01    42613.22    950.71 o 
 -18   2  12    38110.67    39266.63   1107.69 o 
 -16   2  12      870.85      996.53    257.20 o 
 -14   2  12    17214.40    16542.88    538.98 o 
 -12   2  12    33389.48    34858.43    821.17 o 
 -10   2  12     8735.47     8915.43    611.98 o 
  -8   2  12     2973.21     3152.97    304.67 o 
  -6   2  12    22183.62    21890.17    615.32 o 
  -4   2  12    42660.41    40054.91    843.37 o 
  -2   2  12      852.58      635.62    225.31 o 
   0   2  12    25931.67    25630.23    768.44 o 
   2   2  12    32207.91    32314.73   1020.22 o 
   4   2  12     5186.55     5275.55    613.57 o 
 -17   3  12    22882.37    22702.83   1175.51 o 
 -15   3  12    25981.42    26104.88    746.86 o 
 -13   3  12     3307.71     3179.24    335.71 o 
 -11   3  12     4481.35     4322.72    327.50 o 
  -9   3  12    29503.38    29740.05    747.38 o 
  -7   3  12     9147.65     9307.26    445.21 o 
  -5   3  12      747.49      336.18    206.73 o 
  -3   3  12    47980.63    48002.42   1234.64 o 
  -1   3  12    22702.85    22965.33   1649.86 o 
   1   3  12     1602.29     1263.03    349.24 o 
   3   3  12     9691.82     9705.54    634.94 o 
   5   3  12    22402.60    21860.96   1080.46 o 
 -16   4  12     1023.93      917.13    372.54 o 
 -14   4  12     9092.16     8992.14    690.78 o 
 -12   4  12    18566.96    18610.10    880.03 o 
 -10   4  12     5079.07     5240.66    592.27 o 
  -8   4  12     3554.10     3788.06    545.56 o 
  -6   4  12    23496.42    22726.58    944.22 o 
  -4   4  12     9444.90    10489.88    637.35 o 
  -2   4  12      642.73      223.12    284.08 o 
   0   4  12     9736.75     9057.14    553.23 o 
   2   4  12    12406.41    12732.38    635.10 o 
   4   4  12     2910.26     3362.11    554.83 o 
 -15   5  12     5858.66     6151.50    617.00 o 
 -13   5  12      666.61      614.57    431.23 o 
 -11   5  12     2453.28     2545.18    443.19 o 
  -9   5  12     8024.98     7627.43    633.83 o 
  -7   5  12     2255.16     2771.58    462.88 o 
  -5   5  12      201.82      365.40    303.86 o 
  -3   5  12    17060.73    16549.62    839.01 o 
  -1   5  12     4958.23     5261.72    597.77 o 
   1   5  12      146.92      172.77    265.95 o 
   3   5  12     2204.58     2268.18    570.74 o 
 -12   6  12     1249.04     1023.46    379.63 o 
 -10   6  12     1208.24     1376.66    387.93 o 
  -8   6  12      251.95       12.33    306.65 o 
  -6   6  12     3627.45     3151.18    744.26 o 
  -4   6  12     2705.80     2928.02    462.87 o 
  -2   6  12       60.98      -28.92    309.21 o 
   0   6  12     1723.03     1690.29    407.65 o 
  -9   7  12      381.86      769.24    368.41 o 
  -7   7  12      205.81      601.88    308.06 o 
  -5   7  12      494.08      174.55    279.60 o 
  -3   7  12      861.58      742.93    354.10 o 
 -17   1  13      218.13      -24.54    429.97 o 
 -15   1  13      161.65       20.74    271.79 o 
 -13   1  13     1243.71      947.81    253.71 o 
 -11   1  13     1639.93     1722.11    271.97 o 
  -9   1  13        4.02      132.34    215.00 o 
  -7   1  13     1859.28     2051.42    288.30 o 
  -5   1  13     2801.78     2732.94    306.27 o 
  -3   1  13       44.90       26.07    205.89 o 
  -1   1  13      701.24      364.73    220.20 o 
   1   1  13     1197.27     1466.88    298.27 o 
   3   1  13      121.02      518.44    311.36 o 
 -16   2  13     6567.39     6916.94    412.01 o 
 -14   2  13     2485.46     2276.17    317.19 o 
 -12   2  13     2316.67     2199.20    308.77 o 
 -10   2  13     9404.25     9297.20    464.09 o 
  -8   2  13     6285.32     6533.03    402.78 o 
  -6   2  13      155.62      -91.80    202.52 o 
  -4   2  13     3328.47     3846.26    419.19 o 
  -2   2  13     5935.90     6920.47    530.10 o 
   0   2  13     1250.03     1277.05    427.53 o 
   2   2  13     1449.41     1221.72    421.62 o 
 -15   3  13     4410.96     4034.04    385.36 o 
 -13   3  13     8425.50     8214.66    424.57 o 
 -11   3  13     2448.91     3073.75    302.86 o 
  -9   3  13      514.42      438.35    232.72 o 
  -7   3  13     9392.80     9456.94    464.06 o 
  -5   3  13    12326.14    12677.44    773.85 o 
  -3   3  13     1123.34     1247.56    339.08 o 
  -1   3  13     5700.64     5332.36    516.29 o 
   1   3  13     8758.09     8567.12    613.13 o 
 -14   4  13     1310.90     1288.07    400.20 o 
 -12   4  13     5507.44     5473.12    865.33 o 
 -10   4  13    19776.13    18662.87   1182.48 o 
  -8   4  13    10507.75    10413.81    915.92 o 
  -6   4  13     1218.98     1852.59    344.04 o 
  -4   4  13    18179.12    18101.21    871.59 o 
  -2   4  13    16568.48    15861.96    772.03 o 
   0   4  13     1204.67      867.83    338.31 o 
 -13   5  13    24213.98    24037.01   1048.24 o 
 -11   5  13     4205.03     3182.76    502.33 o 
  -9   5  13     4593.31     3710.44    852.70 o 
  -7   5  13    22657.86    22935.93   1016.98 o 
  -5   5  13     8330.09     9839.54    726.68 o 
  -3   5  13      224.73      409.97    381.57 o 
  -1   5  13    13830.07    15095.59    712.74 o 
 -10   6  13    21568.71    21171.07   1011.94 o 
  -8   6  13    11970.23    10909.06    775.34 o 
  -6   6  13     1851.82     1591.39    423.67 o 
  -4   6  13    24113.44    21455.77   1000.77 o 
 -14   0  14    12919.54    13295.51   2253.75 o 
 -12   0  14    10408.76    10554.41    844.37 o 
 -10   0  14     6055.63     6056.39   1768.87 o 
  -8   0  14    40948.34    38338.89   1416.70 o 
  -6   0  14    19444.06    17597.34    980.98 o 
  -4   0  14      351.75     1231.30    324.93 o 
  -2   0  14    18956.80    19145.23   1216.16 o 
   0   0  14    21893.37    22227.89    959.93 o 
 -15   1  14     3193.80     3716.54    449.43 o 
 -13   1  14     8923.65     8765.78    726.64 o 
 -11   1  14    29211.84    28004.59    741.59 o 
  -9   1  14    13874.82    13746.53    542.69 o 
  -7   1  14     3976.98     3863.05    343.38 o 
  -5   1  14    28471.39    27770.21   1060.28 o 
  -3   1  14    32863.21    33594.45    804.97 o 
  -1   1  14     2141.80     1997.95    312.92 o 
   1   1  14    12379.46    12538.54    633.87 o 
 -14   2  14    16388.46    17105.27   1025.90 o 
 -12   2  14    13614.28    13627.05    569.13 o 
 -10   2  14     3863.65     4373.51    504.14 o 
  -8   2  14    26413.42    27528.36    979.32 o 
  -6   2  14    15236.28    14892.73    563.20 o 
  -4   2  14        1.05      254.64    229.30 o 
  -2   2  14    15665.24    15296.47    613.89 o 
   0   2  14    16785.88    16614.61    797.88 o 
 -13   3  14     6367.91     5913.35    465.52 o 
 -11   3  14    22449.16    22069.67    627.81 o 
  -9   3  14    19953.13    20020.87    866.12 o 
  -7   3  14      243.16     -166.99    219.49 o 
  -5   3  14    14235.53    14197.57    670.96 o 
  -3   3  14    15170.64    15673.54    777.53 o 
  -1   3  14      497.97      179.15    315.85 o 
 -12   4  14    13647.09    14411.89    862.92 o 
 -10   4  14     1660.77     1736.42    566.11 o 
  -8   4  14    17224.73    17325.37   1145.50 o 
  -6   4  14     5796.63     6001.05    505.29 o 
  -4   4  14      222.27      -41.26    292.07 o 
  -2   4  14     9574.80     9766.44    678.72 o 
  -9   5  14     5186.94     5435.38    972.54 o 
  -7   5  14      475.26        8.53    344.19 o 
 -11   1  15       13.68      386.03    277.24 o 
  -9   1  15      562.78      771.36    258.85 o 
  -7   1  15      494.57      320.10    236.34 o 
  -5   1  15        3.17      110.65    219.57 o 
  -3   1  15      342.09      157.23    233.91 o 
 -10   2  15     1963.86     2393.21    329.09 o 
  -8   2  15      247.77      478.80    249.64 o 
  -6   2  15     3086.51     3010.92    347.88 o 
  -4   2  15     1329.00     1424.94    279.72 o 
  -9   3  15     3151.13     2470.42    398.21 o 
  -7   3  15     3958.27     4521.87    467.32 o 
                                                 
